# Supplementary material for: Automated TEM Reveals Intercrystalline Correlations of Conjugated Polymers
Source: Macromolecules. 2026 Feb 9;59(4):2371–8. doi: 10.1021/acs.macromol.5c02888 (PMC12947671; doi:10.1021/acs.macromol.5c02888)
Supplement: Supplementary file 2 [file ma5c02888_si_002.xlsx]

## Sheet: Filtered 4A
Unnamed: 0.1	Unnamed: 0	Image Name	Centroid	Crystal Area (nm^2)	Crystal Angle (zero at X-axis and clockwise positive)	D-Spacing(FFT, nm)	crystalMajorAxis_length (nm)	crystalMinorAxis_length (nm)	MajorAxisAngle	angleDifference
1	1	FoilHole_21832501_Data_21829764_21829765_20200122_1419.tif	[2004, 265]	13.97	-162.79	0.6	3.26	2.23	-10.08	27.29
2	2		[1678, 706]	20.32	-160.75	0.5	3.85	2.86	38.37	19.12
3	3		[2616, 654]	16.38	-157.49	0.48	3.76	2.02	-19.38	41.89
4	4		[612, 1147]	6.65	-147.25	0.47	2.99	1.63	44.63	11.88
5	5		[1330, 1524]	14.06	-156.47	0.43	5.57	1.67	5.93	17.6
7	7		[1553, 2021]	5.81	-32.05	0.47	2.03	1.88	-41.27	9.22
8	8		[1037, 2585]	19.82	-155.73	0.45	3.74	2.2	5.2	19.07
9	9		[3078, 3017]	5.17	-163.29	0.45	2.35	1.48	17.07	0.36
10	10		[2632, 3641]	39.77	-156.92	0.51	5.05	3.59	-47.33	70.41
11	11		[3720, 3705]	15.22	-108.1	0.52	4.13	1.96	57.36	14.54
12	12	FoilHole_21830363_Data_21829764_21829765_20200122_1226.tif	[1458, 163]	28.87	-95.13	0.45	3.98	2.92	-20.75	74.38
13	13		[3654, 924]	8.15	-117.66	0.58	2.89	1.68	-52.64	65.02
14	14		[3766, 1923]	9.98	-8.92	0.43	3.85	1.34	27.21	36.13
15	15		[2913, 2546]	9.36	-73.27	0.44	2.6	1.75	-65.91	7.36
16	16		[309, 2633]	14.37	-18.35	0.43	4.81	1.75	-20.38	2.03
18	18		[526, 3282]	24.12	-97.63	0.46	5.08	2.52	-6.71	89.08
19	19	FoilHole_21833401_Data_21829764_21829765_20200122_1622.tif	[575, 438]	32.75	-47.48	0.42	6.64	3.22	-41.37	6.11
20	20	FoilHole_21830266_Data_21829764_21829765_20200122_1121.tif	[2986, 236]	32.86	-89.95	0.5	4.45	3.69	-36.14	53.81
21	21		[3907, 1164]	10.95	-94.52	0.49	3.52	1.77	-81.26	13.26
22	22		[2251, 2087]	33.44	-89.24	0.47	6.71	1.99	80.53	10.23
23	23		[364, 1968]	9.73	-84.53	0.44	3.41	1.26	-73.2	11.33
24	24		[3594, 2882]	11.64	-101.06	0.43	2.7	1.93	-83.3	17.76
25	25		[3955, 3250]	8.08	-112.92	0.43	2.29	1.61	-19.27	86.35
26	26	FoilHole_21833505_Data_21829764_21829765_20200122_1742.tif	[1333, 224]	9.63	-73.6	0.46	2.81	1.53	-43	30.6
27	27		[388, 1204]	7.2	-83.04	0.49	2.61	1.43	-40.23	42.81
28	28		[2398, 3601]	4.3	-44.99	0.5	2.33	1.09	-49.5	4.51
29	29	FoilHole_21830406_Data_21829764_21829765_20200122_1244.tif	[3659, 391]	27.75	-16.51	0.47	5.81	2.22	-10.82	5.69
30	30		[2702, 730]	6.39	-22.62	0.46	2.45	1.29	-40.34	17.72
31	31		[3936, 1353]	8.59	-26.55	0.43	2.44	1.62	16.51	43.06
32	32		[1829, 2247]	15.67	-48.78	0.44	3.76	1.68	-32.84	15.94
34	34		[3733, 3429]	26.46	-15.34	0.42	5.13	3.79	68.41	83.75
35	35		[2070, 3426]	21.8	-6.7	0.59	3.99	2.35	-75.7	69
36	36		[982, 3360]	10.34	-14.41	0.42	2.2	2.13	51.59	66
37	37		[2503, 3699]	79.88	-171.44	0.61	9.1	5.39	-5.64	14.2
38	38		[416, 3682]	50.86	-10.95	0.62	5.92	3.71	-56.64	45.69
39	39		[1510, 3628]	16.15	-3.21	0.6	3.12	2.18	8.65	11.86
40	40		[3042, 3780]	41.41	-7.8	0.63	5.13	3.51	-33.01	25.21
41	41	FoilHole_21832543_Data_21829764_21829765_20200122_1447.tif	[2057, 81]	7.85	-166.72	0.56	2.09	1.82	17.7	4.42
42	42		[1395, 463]	10.4	-132.55	0.53	3.16	1.52	55.81	8.36
44	44		[680, 1681]	103.96	-150.8	0.46	12.92	5.43	70.03	40.83
46	46		[2277, 1080]	9.4	-150.69	0.45	3.21	1.34	7.27	22.04
47	47		[1760, 1188]	13.37	-153.51	0.48	3.18	1.91	-29.67	56.16
48	48		[1405, 1718]	16.92	-153.56	0.45	5.19	1.72	61.78	35.34
49	49		[1805, 1916]	17.99	-154.89	0.42	3.55	2.44	-87.78	67.11
50	50		[906, 2006]	5.02	-124.46	0.44	5.64	0.79	54.76	0.78
51	51		[3803, 2093]	27.47	-153.92	0.44	4.11	2.95	-50.24	76.32
52	52		[3350, 1984]	8.96	-158.72	0.55	3.04	1.54	8.87	12.41
53	53		[168, 2188]	4.53	-72.02	0.57	1.89	1.11	82.41	25.57
54	54		[521, 2301]	6	-154.11	0.44	2.35	1.1	42.53	16.64
56	56		[1139, 2566]	6.47	-158.29	0.42	2.93	1.2	10.04	11.67
57	57		[1947, 2532]	4.61	-168.56	0.46	2.62	1.29	19.16	7.72
58	58		[3101, 2618]	5.8	-9.31	0.42	5.12	1.21	8.27	17.58
60	60		[3145, 2825]	7.26	-164.31	0.5	3.24	0.88	-3.67	19.36
61	61		[1206, 3042]	9.5	-115.92	0.42	3.27	2.8	-36	79.92
62	62		[3776, 3291]	14.35	-172.29	0.49	4.31	2.06	-24.22	31.93
63	63		[380, 3281]	8.77	-160.41	0.46	3.96	1.63	30.36	10.77
64	64		[1395, 3351]	15.59	-162.57	0.44	3.33	2.18	-49.98	67.41
67	67		[2343, 3930]	8.86	-163.4	0.48	3.22	1.66	-7.08	23.68
68	68	FoilHole_21830361_Data_21829764_21829765_20200122_1224.tif	[3970, 600]	6.52	-128.19	0.48	1.87	1.46	-34.58	86.39
69	69		[2547, 1281]	46.98	-111.46	0.49	7.38	4.43	69.71	1.17
70	70		[3682, 1608]	63.27	-121.45	0.43	5.68	4.48	-59.19	62.26
72	72		[577, 1489]	8.09	-144.51	0.56	2.31	1.76	68.23	32.74
73	73		[3545, 2165]	105.76	-113.11	0.44	10.23	5.36	22.83	44.06
74	74		[955, 2345]	4.1	-147.79	0.57	2.6	1.3	9.23	22.98
75	75		[3421, 2706]	19.25	-126.68	0.43	4.93	2.16	46.55	6.77
76	76		[731, 2800]	8.73	-110.44	0.52	2.96	1.15	60.94	8.62
77	77		[2112, 3248]	6.94	-165.83	0.48	2.45	1.44	10.39	3.78
78	78		[2483, 3541]	29.37	-91	0.51	5.88	3.3	6.53	82.47
79	79		[206, 3508]	14.28	-101.35	0.5	3.89	2.72	73.11	5.54
80	80	FoilHole_21833394_Data_21829764_21829765_20200122_1616.tif	[531, 2868]	14.13	-106.67	0.49	3.53	1.81	69.29	4.04
82	82		[484, 656]	22.52	-86.26	0.45	5.46	3	-73.06	13.2
84	84		[3586, 710]	2.84	-147.57	0.51	4.95	0.5	48.93	16.5
85	85		[149, 825]	9.85	-63.12	0.45	2.65	1.55	60.03	56.85
86	86		[3349, 2065]	9.76	-113.46	0.42	3.43	1.61	78.65	12.11
87	87		[3092, 3210]	15.77	-93.68	0.56	4.84	2.24	65.13	21.19
88	88	FoilHole_21832609_Data_21829764_21829765_20200122_1523.tif	[1763, 474]	122.04	-161.28	0.47	12.83	5.1	28.48	9.76
89	89		[837, 207]	6.53	-86.68	0.6	1.98	1.77	67.63	25.69
91	91		[3360, 334]	4.38	-6.09	0.46	4.88	0.77	-18.8	12.71
92	92		[565, 532]	8.87	-169.43	0.59	2.53	1.51	11.02	0.45
94	94		[1710, 1760]	100.55	-166.3	0.43	10.2	6.61	56.9	43.2
95	95		[1132, 1033]	6.85	-134.79	0.45	3.51	1.07	40.01	5.2
96	96		[2444, 1241]	66.38	-166.73	0.45	15.03	2.73	18	4.73
97	97		[2398, 1566]	9.63	-164.13	0.62	4.78	1.19	19.62	3.75
98	98		[3410, 1759]	18.16	-166.53	0.44	4.46	2.19	85.43	71.96
99	99		[1238, 1805]	7.76	-151.89	0.44	4.96	2.05	14.76	13.35
100	100		[3799, 1911]	7.1	-127.66	0.53	3	1.31	34.4	17.94
102	102		[1719, 2488]	65.7	-158.02	0.6	10.97	3.67	32.46	10.48
104	104		[1083, 2697]	51.58	-163.41	0.44	7.61	3.31	-19.86	36.45
105	105		[161, 3083]	5.39	-141.38	0.48	4.22	1.49	34.53	4.09
106	106		[3813, 2913]	7.98	-167.65	0.48	3.41	1.12	-2.25	14.6
107	107		[3543, 3659]	27.32	-170.22	0.42	4.59	2.92	86.65	76.87
108	108		[258, 3931]	18.63	-162.08	0.53	4.31	2.3	38.54	20.62
111	111	FoilHole_21836292_Data_21829764_21829765_20200123_0043.tif	[3851, 3896]	6.87	-129.92	0.43	3.35	1.15	43.06	7.02
115	115	FoilHole_21830224_Data_21829764_21829765_20200122_1020.tif	[1122, 168]	8.19	-17.98	0.49	3.45	1.19	-0.82	17.16
116	116		[2188, 1193]	9.76	-107.19	0.42	3.09	1.39	-30.75	76.44
117	117		[3705, 1461]	10.85	-167.66	0.53	3.62	1.57	13.91	1.57
119	119		[2177, 2003]	15.53	-13.35	0.46	4.55	1.87	16.71	30.06
121	121		[1104, 2535]	9.52	-100.74	0.45	2.45	1.8	-56.18	44.56
123	123		[1624, 3639]	12.01	-94.47	0.44	3.44	2.2	76.19	9.34
124	124	FoilHole_21836403_Data_21829764_21829765_20200123_0117.tif	[1294, 294]	6.3	-65.12	0.5	5.08	0.99	-60.24	4.88
125	125		[1275, 1374]	20.6	-74.29	0.49	4.78	2.95	-48.11	26.18
126	126		[625, 3538]	9.17	-63.77	0.58	3.35	1.28	-47.8	15.97
127	127	FoilHole_21833444_Data_21829764_21829765_20200122_1652.tif	[3715, 2612]	4.9	-15.85	0.56	2.85	0.89	-23.37	7.52
128	128	FoilHole_21832497_Data_21829764_21829765_20200122_1417.tif	[1403, 171]	12.54	-167.36	0.5	4.62	1.57	-6.58	19.22
130	130		[336, 513]	19.31	-167.88	0.58	4.28	2.51	36.02	23.9
131	131		[3820, 605]	15.72	-160.75	0.54	4.22	1.77	48.03	28.78
133	133		[654, 986]	8.97	-144.43	0.43	2.66	1.78	-24.85	60.42
135	135		[1625, 1251]	12.75	-139.33	0.44	4.38	1.57	10.94	29.73
136	136		[3799, 1337]	7.46	-5.27	0.46	4.55	0.97	-17.42	12.15
137	137		[1904, 1504]	10.11	-173.51	0.52	3.83	1.16	6.08	0.41
138	138		[1004, 1989]	53.54	-160.35	0.49	5.87	3.87	53.3	33.65
139	139		[3867, 1743]	13.29	-161.52	0.46	3.46	2.07	70.72	52.24
140	140		[1932, 1915]	17.41	-166.87	0.52	3.8	2.14	-29.22	42.35
141	141		[3121, 2177]	79.89	-153.09	0.47	6.78	4.66	-12.04	38.95
142	142		[2592, 2045]	16.53	-167.24	0.53	5.3	1.49	7.09	5.67
144	144		[1190, 3334]	18.22	-171.93	0.56	6.14	1.47	6.39	1.68
149	149		[518, 889]	10.04	-70.77	0.49	7.91	1.13	-60.11	10.66
151	151		[1074, 1289]	14.76	-169.03	0.52	4.44	2.09	58.1	47.13
152	152		[3040, 1795]	9.27	-28.77	0.42	3.79	1.39	-45.97	17.2
153	153		[2632, 2725]	3.99	-110.27	0.48	3.25	1.07	-81.56	28.71
155	155		[273, 3863]	19.28	-8.11	0.55	4.65	2.22	42.68	50.79
156	156		[206, 3923]	14.65	-109.85	0.48	3.64	1.67	-1.35	71.5
159	159		[550, 740]	38.02	-170.3	0.49	4.85	3.55	24.27	14.57
160	160		[3673, 1003]	6.88	-78.14	0.42	2.8	1.38	-62.15	15.99
161	161		[1522, 1114]	17.41	-155.05	0.54	3.94	2.31	-10.45	35.4
162	162		[3597, 1382]	7.64	-19.7	0.43	3.59	1.35	-47.12	27.42
164	164		[3462, 3142]	14.17	-31.55	0.44	3.09	2.38	-3.56	27.99
165	165		[3924, 3707]	13.5	-174.2	0.48	3.47	1.78	79.39	73.59
166	166	FoilHole_21836360_Data_21829764_21829765_20200123_0108.tif	[1938, 198]	12.46	-70.69	0.5	2.88	1.84	-20.39	50.3
167	167		[1312, 1713]	6.87	-95	0.45	2.76	1.18	73.5	11.5
168	168		[988, 2515]	32.8	-158.96	0.46	5.7	3.15	33.57	12.53
169	169	FoilHole_21833538_Data_21829764_21829765_20200122_1759.tif	[1146, 470]	12.71	-117.06	0.44	3.56	1.67	-9.37	72.31
170	170		[1062, 2657]	14.6	-136.81	0.59	6.57	1.6	58.55	15.36
171	171		[3058, 3120]	6.01	-118.17	0.58	3.34	1.05	72.81	10.98
172	172		[853, 3687]	6.74	-139.57	0.49	3.99	1	64.36	23.93
173	173		[1826, 3837]	6.59	-82.39	0.59	2.19	1.43	-71.19	11.2
174	174		[89, 3961]	4.77	-103.36	0.42	1.83	1.12	-77.85	25.51
175	175	FoilHole_21830341_Data_21829764_21829765_20200122_1214.tif	[851, 1248]	11.4	-57.02	0.47	4.25	1.54	-26.3	30.72
176	176		[165, 3040]	33.56	-100.25	0.61	5.08	2.78	74.04	5.71
177	177	FoilHole_21833450_Data_21829764_21829765_20200122_1657.tif	[1835, 642]	10.49	-168.44	0.45	2.79	1.68	-56.68	68.24
178	178		[427, 1629]	26.36	-26.08	0.44	5.15	2.43	-14.21	11.87
179	179		[3725, 2156]	16.98	-152.72	0.5	3.25	2.12	-30.09	57.37
180	180		[3114, 2283]	11.77	-150.72	0.48	3.93	2.04	78.93	49.65
181	181		[2105, 2531]	5.71	-10.68	0.49	4.88	1.33	-11.45	0.77
182	182		[2294, 3357]	8.56	-128.99	0.48	4.02	1.24	60.12	9.11
183	183	FoilHole_21836265_Data_21829764_21829765_20200123_0032.tif	[1721, 1272]	5.29	-102.19	0.57	2	1.22	-40.83	61.36
184	184		[2987, 3460]	27.13	-144.68	0.5	5.32	3.74	11.07	24.25
185	185	FoilHole_21833602_Data_21829764_21829765_20200122_1818.tif	[3891, 1851]	18.38	-18.63	0.48	3.49	2.45	-75.57	56.94
186	186		[670, 1744]	9.53	-19.52	0.51	2.81	1.77	42.8	62.32
187	187		[1113, 1783]	16.06	-25.54	0.48	3.68	2.4	-69.07	43.53
188	188		[1610, 2179]	57.51	-36.95	0.47	7.73	3.42	-21.9	15.05
189	189		[793, 2159]	6.6	-19.63	0.54	4.17	0.92	4.96	24.59
190	190		[1025, 2480]	11.62	-20.76	0.52	2.83	1.72	-46.69	25.93
191	191		[801, 2694]	11.32	-39.98	0.51	4.54	1.79	68.47	71.55
195	195		[256, 3621]	6.38	-174.39	0.51	3.41	1.51	-13.08	18.69
196	196	FoilHole_21833532_Data_21829764_21829765_20200122_1753.tif	[562, 875]	3.8	-95.83	0.53	1.82	1.12	-64.13	31.7
197	197		[100, 2329]	5.79	-24.17	0.46	2.81	1.29	-67.18	43.01
198	198	FoilHole_21830343_Data_21829764_21829765_20200122_1216.tif	[813, 1190]	14.83	-98.14	0.52	2.88	2.66	-79.04	19.1
199	199		[2077, 1922]	7.25	-41.6	0.49	3.16	1.15	-70.4	28.8
200	200		[3405, 2212]	17.23	-161.38	0.52	4.23	2.4	-86.49	74.89
201	201		[3181, 2248]	4.63	-157.93	0.42	2.89	0.88	3.14	18.93
202	202	FoilHole_21832638_Data_21829764_21829765_20200122_1533.tif	[1152, 162]	14.23	-167.16	0.42	4.8	1.56	-31.18	44.02
203	203		[3671, 289]	30.21	-140.95	0.45	4.09	3.01	45.57	6.52
204	204		[894, 248]	13.82	-126.07	0.44	4.33	1.74	38.49	15.44
205	205		[1596, 394]	29.54	-140.13	0.42	5.67	3.85	-86.03	54.1
206	206		[1090, 840]	45.78	-145.02	0.42	5.58	3.95	28.86	6.12
208	208		[432, 1513]	24.89	-131.51	0.43	6.11	2.52	60.69	12.2
209	209		[2352, 1352]	15.83	-143.04	0.47	3.06	2.62	-40.66	77.62
210	210		[1940, 1773]	16.66	-158.97	0.42	4.84	1.72	22.52	1.49
211	211		[930, 2255]	63.2	-137.61	0.43	8.22	4.35	49.66	7.27
214	214		[2867, 2553]	13.17	-160.37	0.61	4.22	1.67	56.45	36.82
215	215		[2277, 2898]	20.92	-160	0.62	4.94	2.62	17.18	2.82
217	217		[1745, 3092]	4.25	-138.63	0.44	3.18	1.11	26.75	14.62
218	218		[2088, 3396]	13.43	-153.66	0.42	2.94	2.4	88.41	62.07
220	220		[1393, 3790]	22.78	-150.48	0.47	6.52	2.63	23.26	6.26
221	221		[407, 3636]	8.26	-14.6	0.55	2.13	1.79	-33.18	18.58
222	222		[792, 3782]	7.83	-164.59	0.5	6.61	0.94	18.18	2.77
224	224	FoilHole_21832564_Data_21829764_21829765_20200122_1501.tif	[2021, 679]	13	-146.82	0.44	3.23	2.07	-6.66	39.84
225	225		[3756, 1208]	24.32	-145.27	0.54	4.15	3.22	14.69	20.04
227	227		[808, 2734]	14.55	-148.32	0.43	4.08	1.93	71.09	39.41
228	228		[1343, 3197]	57.74	-139.24	0.42	7.06	3.11	75.46	34.7
229	229		[3300, 2878]	46.58	-139.87	0.45	5.87	3.09	77.01	36.88
231	231		[546, 3335]	13.48	-125.04	0.45	5.79	1.62	45.46	9.5
232	232		[1072, 3575]	10.48	-145.55	0.47	4.55	1.51	46.85	12.4
233	233		[454, 3740]	17.85	-130.9	0.42	5.49	1.82	51.71	2.61
234	234		[1435, 3632]	4.61	-114.96	0.52	2.02	1.37	35.55	29.49
235	235	FoilHole_21830560_Data_21829764_21829765_20200122_1331.tif	[3393, 3167]	7.14	-38.55	0.46	3.02	1.29	-31.62	6.93
236	236	FoilHole_21833536_Data_21829764_21829765_20200122_1757.tif	[3135, 850]	6.77	-160.28	0.42	3.68	1.19	35.69	15.97
238	238	FoilHole_21833511_Data_21829764_21829765_20200122_1747.tif	[1612, 116]	8.13	-166.29	0.46	2.9	1.24	-22.56	36.27
239	239		[1935, 272]	9.91	-14.75	0.46	4.54	1.02	-29.83	15.08
240	240		[3103, 1975]	17.98	-160.12	0.45	5.53	1.64	-28.76	48.64
241	241		[3162, 2394]	14.63	-164.9	0.47	3.76	1.75	45.18	30.08
242	242		[2574, 2600]	14.86	-155.73	0.55	6.11	1.11	45.03	20.76
243	243		[3401, 2631]	7.11	-157.7	0.6	3.43	0.97	-3.83	26.13
244	244		[1298, 3336]	35.27	-158.81	0.45	5.99	2.88	43.23	22.04
245	245	FoilHole_21832692_Data_21829764_21829765_20200122_1549.tif	[263, 485]	12.56	-13.52	0.5	3.34	2.19	79.37	87.11
246	246		[1080, 829]	8.53	-17.62	0.44	3.24	1.2	31.37	48.99
249	249		[482, 3125]	12.55	-16.19	0.47	3.49	1.5	29.1	45.29
251	251	FoilHole_21832568_Data_21829764_21829765_20200122_1504.tif	[627, 174]	18.17	-175.54	0.42	3.18	2.62	19.63	15.17
252	252		[1284, 214]	12.75	-141.88	0.42	2.89	2.26	57.14	19.02
253	253		[1912, 360]	8.14	-155.46	0.49	2.86	1.36	47.81	23.27
254	254		[1707, 637]	9.01	-150.77	0.45	2.75	1.52	1.43	27.8
255	255		[320, 948]	27.39	-161.54	0.53	5.04	3.84	86.29	67.83
257	257		[835, 980]	25.75	-163.08	0.45	5.38	2.5	-3.06	19.98
258	258		[1295, 948]	7.53	-144.62	0.46	2.08	1.48	-10.12	45.5
259	259		[836, 1070]	7.52	-11.65	0.45	3.33	1.57	-44.03	32.38
260	260		[902, 1178]	23.72	-136.75	0.43	3.82	3.24	37.84	5.41
261	261		[2681, 1597]	29.39	-141.12	0.43	8.07	1.96	29.88	9
263	263		[2168, 1905]	5.78	-145.79	0.48	3.83	0.98	43.36	9.15
264	264		[2766, 1905]	6.98	-160.43	0.45	3.53	0.99	36.78	17.21
265	265		[1690, 2099]	6.27	-130.45	0.43	3.34	1.49	52.15	2.6
266	266		[1334, 2128]	20.94	-130.2	0.43	4.1	2.13	69.02	19.22
267	267		[404, 2841]	99.82	-151.08	0.46	12.05	6.03	78.95	50.03
268	268		[2609, 2428]	17.15	-134.51	0.48	6.52	1.31	63.11	17.62
269	269		[3193, 2408]	12.73	-117.49	0.47	5.03	1.38	-65.45	52.04
271	271		[1843, 2770]	29.08	-150.94	0.44	4.3	2.92	74.7	45.64
273	273		[1093, 2873]	8.78	-155.03	0.44	2.93	1.73	69.94	44.97
274	274		[3748, 3028]	14.67	-165.17	0.49	3.54	1.59	71.01	56.18
275	275		[2222, 3005]	10.36	-147.81	0.48	2.95	1.72	60.72	28.53
276	276		[3581, 3013]	11.38	-137.42	0.45	5.11	1.75	35.59	6.99
277	277		[2724, 3081]	3.17	-168.03	0.49	3.97	1.01	3.87	8.1
278	278		[2617, 3198]	6.21	-154.99	0.51	2.67	0.95	13.23	11.78
279	279		[3245, 3653]	21.56	-158.22	0.44	6.16	1.69	35.56	13.78
282	282	FoilHole_21832489_Data_21829764_21829765_20200122_1411.tif	[1757, 352]	7.45	-101.67	0.57	2.38	1.38	-77.71	23.96
283	283		[1057, 3535]	17.19	-164.98	0.61	5.04	1.53	15.91	0.89
285	285	FoilHole_21832756_Data_21829764_21829765_20200122_1601.tif	[1451, 705]	15.51	-51.77	0.58	3.45	2.02	-39.67	12.1
286	286		[3000, 1064]	32.6	-140.23	0.45	4.25	3.35	48.05	8.28
287	287		[1651, 1063]	8.04	-88.68	0.47	2.86	2.23	8.98	82.34
288	288		[508, 1333]	22.56	-164.16	0.47	4.26	2.26	-80.08	84.08
289	289		[911, 1936]	51.61	-136.92	0.48	10.52	3.67	53.38	10.3
290	290		[2697, 2392]	46.7	-152.62	0.42	5.5	4.64	-0.21	27.59
292	292		[3142, 3024]	9.77	-145.3	0.57	4.02	1.39	22.3	12.4
293	293		[2296, 3173]	14.55	-152.28	0.43	5	1.29	35.61	7.89
294	294		[802, 3374]	11.78	-116.03	0.52	3.07	1.93	-61.89	54.14
295	295		[2225, 3383]	10.07	-134.78	0.43	2.73	2.16	79.01	33.79
296	296		[1866, 3762]	52.19	-120.1	0.42	7.17	4.43	42.58	17.32
297	297		[3137, 3819]	6.14	-88.13	0.53	5.19	1.41	73.1	18.77
298	298		[233, 3736]	8.9	-108.14	0.57	4.07	1.13	-63.6	44.54
299	299		[3266, 3803]	19.19	-150.61	0.43	3.16	2.46	-42.25	71.64
300	300	FoilHole_21832611_Data_21829764_21829765_20200122_1524.tif	[1993, 166]	8.82	-17.31	0.45	2.37	1.58	-62.18	44.87
301	301		[3751, 251]	15.69	-10.02	0.43	4.35	1.96	-39.3	29.28
302	302		[911, 641]	21.54	-16.42	0.42	4.76	2.44	-54.71	38.29
303	303		[376, 457]	6.48	-173.96	0.54	3.85	0.96	-4.09	10.13
304	304		[1454, 620]	9	-10.85	0.52	3.45	1.24	7.13	17.98
305	305		[1241, 1033]	18.78	-153.11	0.43	3.76	3.03	53.59	26.7
306	306		[867, 1256]	12.87	-97.28	0.44	3.35	2.01	-17.98	79.3
307	307		[1144, 1297]	7.18	-3.51	0.52	2.79	1.34	67.9	71.41
308	308		[3509, 1715]	29.47	-164.96	0.52	6.51	2.23	7.52	7.52
309	309		[2452, 1724]	11.63	-167.42	0.47	3.61	1.84	18.77	6.19
310	310		[1756, 1911]	24.19	-171.04	0.52	5.22	3.14	-10.17	19.13
311	311		[679, 1898]	8.48	-165.37	0.43	3.74	1.28	38.43	23.8
312	312		[1953, 2250]	7.64	-175.91	0.49	3.36	1.47	-15.23	19.32
313	313		[941, 2813]	24.62	-7.78	0.45	4.53	2.93	-8.14	0.36
315	315		[2106, 3086]	26.93	-166.92	0.42	4.22	2.6	-50.4	63.48
316	316		[1334, 3283]	7.95	-168.34	0.44	2.85	1.66	-56.84	68.5
317	317		[3223, 3454]	8.99	-10.87	0.5	3.03	1.36	29.76	40.63
322	322	FoilHole_21832520_Data_21829764_21829765_20200122_1433.tif	[3606, 99]	15.01	-2.79	0.51	6.4	2.24	4.14	6.93
323	323		[2630, 153]	29.09	-168.74	0.44	6.52	1.84	-10.86	22.12
324	324		[3003, 301]	29.74	-167.89	0.63	10.93	3.95	-25.78	37.89
326	326		[3962, 398]	14.04	-152.68	0.44	2.89	2.27	71.98	44.66
327	327		[3797, 1617]	4.31	-163.49	0.46	3.08	0.78	20.61	4.1
328	328		[3835, 1781]	8.23	-7.04	0.44	4.02	1.14	-36.7	29.66
329	329		[1714, 2113]	3.74	-135.28	0.47	8.64	0.94	47.26	2.54
330	330		[2807, 2240]	5.65	-138.05	0.42	3.22	1.43	43.03	1.08
331	331		[1364, 2491]	40	-164.87	0.61	6.39	2.84	-35.43	50.56
332	332		[1839, 2583]	9.76	-136.19	0.6	3.16	1.66	51.78	7.97
333	333		[3228, 2665]	10.49	-138.15	0.45	5.15	1.95	25.18	16.67
334	334		[3854, 2926]	5.83	-161.83	0.63	2.3	1.44	55.55	37.38
335	335		[356, 2901]	7.09	-165.52	0.62	2.07	1.52	16.07	1.59
338	338		[669, 3496]	20.86	-161.31	0.45	4.49	3.13	-27.72	46.41
340	340		[3902, 3729]	10.75	-142.62	0.46	2.66	1.82	20.29	17.09
341	341		[921, 3751]	14.58	-127.56	0.43	3.06	2.36	-3.18	55.62
342	342	FoilHole_21833488_Data_21829764_21829765_20200122_1728.tif	[2838, 2310]	16.17	-8.35	0.46	3.17	2.72	87.24	84.41
346	346		[2536, 2574]	3.58	-23.57	0.55	5.02	0.8	-31.49	7.92
348	348		[3924, 3058]	16.48	-74.23	0.48	2.97	2.34	-17.3	56.93
351	351	FoilHole_21836371_Data_21829764_21829765_20200123_0114.tif	[2632, 531]	6.62	-139.22	0.47	3.43	1.14	33.2	7.58
352	352		[3390, 1655]	45.92	-46.44	0.63	7.89	2.66	-21.98	24.46
353	353		[3373, 2256]	15.9	-62.08	0.62	3.82	2.19	-68.25	6.17
355	355		[661, 1076]	11.17	-75.72	0.55	3.22	1.51	74.03	30.25
356	356		[3143, 1265]	48.72	-15.23	0.43	7.76	2.8	7.03	22.26
357	357		[2904, 1531]	14.39	-89.97	0.44	4.2	2.33	54.76	35.27
358	358		[2604, 1693]	6.24	-17.33	0.44	2.5	1.28	-19.65	2.32
359	359		[607, 1832]	5.49	-80.01	0.44	2.04	1.3	63.52	36.47
360	360		[3634, 1828]	6.27	-5.69	0.58	2.48	1.06	6.21	11.9
361	361		[909, 3571]	11.26	-65.08	0.5	2.98	2.11	-52.22	12.86
363	363	FoilHole_21832453_Data_21829764_21829765_20200122_1342.tif	[2002, 1840]	16.72	-125.96	0.57	3.37	2.31	58.83	4.79
364	364		[2222, 2174]	12.46	-20.64	0.54	3.2	1.85	-86.48	65.84
365	365		[3570, 2924]	26.4	-164.82	0.45	8.22	2.1	-20.02	35.2
366	366		[3818, 3689]	11.26	-163.96	0.46	3.99	1.92	57.33	41.29
367	367		[3446, 3854]	8.63	-160.79	0.59	3.1	1.29	-20.28	39.49
368	368	FoilHole_21832507_Data_21829764_21829765_20200122_1424.tif	[2100, 382]	6.96	-167.37	0.52	4.93	1.28	-11.88	24.51
369	369		[3571, 564]	7.47	-133.04	0.43	3.56	1.12	56.22	9.26
370	370		[2556, 1941]	10.16	-160.46	0.43	3.83	2.19	36.98	17.44
371	371		[1626, 2499]	8.33	-164.52	0.59	4.14	1.27	30.36	14.88
372	372		[1881, 2849]	4.63	-170.53	0.54	2.46	1.03	-2.32	11.79
373	373		[627, 3164]	10.66	-162.65	0.43	2.61	2.38	-27.28	44.63
374	374		[3619, 4032]	7.08	-170.3	0.44	3.14	1.1	7.99	1.71
375	375	FoilHole_21830288_Data_21829764_21829765_20200122_1138.tif	[412, 183]	8.66	-144.92	0.61	2.44	1.46	37.79	2.71
376	376		[2808, 230]	23.24	-122	0.48	4.96	2.58	13.89	44.11
379	379		[2027, 1448]	19.34	-133.97	0.47	3.54	2.55	-80.54	53.43
380	380		[1560, 1833]	20.79	-128.64	0.49	5.92	2.12	57.34	5.98
381	381		[2637, 1429]	5.56	-9.3	0.5	4.74	0.83	6.86	16.16
382	382		[1036, 1629]	16.39	-102.29	0.54	3.96	2.34	39.68	38.03
383	383		[1681, 2225]	26.08	-164.62	0.45	6	2.16	42.7	27.32
384	384		[2786, 2330]	20.03	-159.96	0.53	6.36	3.07	-7.59	27.63
385	385		[165, 2291]	13.17	-130.32	0.48	3.55	1.96	48.37	1.31
387	387		[2495, 2752]	33.25	-161.4	0.48	7.86	2.36	42.08	23.48
388	388		[809, 2506]	9.57	-167.83	0.59	3.85	1.77	-48.51	60.68
389	389		[1071, 2747]	9.42	-132.71	0.48	6.82	1.52	30.87	16.42
390	390		[609, 2860]	12.54	-101.8	0.53	4.05	2.46	88.67	10.47
391	391		[879, 3065]	22.19	-156.77	0.55	4.6	2.64	68.71	45.48
392	392		[2827, 3139]	6.57	-90.07	0.45	2.6	1.19	-60.6	29.47
393	393		[2227, 3521]	55.29	-152.79	0.49	5.17	4.24	10.22	16.99
394	394		[2930, 3317]	7.43	-164.14	0.49	2.72	1.45	-1.29	17.15
395	395		[1151, 3591]	10.16	-169.11	0.43	4.89	1.31	33.41	22.52
397	397	FoilHole_21830440_Data_21829764_21829765_20200122_1301.tif	[3794, 1647]	40.1	-110.38	0.49	4.64	3.86	71.16	1.54
398	398		[2214, 2704]	17.03	-17.83	0.64	3.62	2.43	9.6	27.43
399	399		[1236, 3556]	6.66	-78.57	0.45	2.22	1.52	87.81	13.62
400	400	FoilHole_21832707_Data_21829764_21829765_20200122_1558.tif	[2536, 2543]	40.47	-158.56	0.47	10.35	2.44	37.19	15.75
402	402		[2627, 3054]	33.54	-163.25	0.49	6.71	3.77	54.02	37.27
403	403		[3455, 3026]	13.22	-168.76	0.51	4.16	2.68	-1.74	12.98
404	404		[1824, 3261]	7.22	-136.94	0.47	4.13	1.33	43.84	0.78
405	405		[3906, 3430]	15.08	-150.18	0.49	3.85	2.38	-80.78	69.4
406	406		[3217, 3575]	8.09	-163.92	0.49	3.29	1.48	25.88	9.8
407	407		[705, 3974]	11.29	-171.69	0.48	2.92	2.09	1.51	6.8
409	409		[724, 687]	36.13	-156.33	0.51	5.84	3.24	36.04	12.37
410	410		[2489, 854]	48.49	-150.78	0.53	7.72	3.33	48.7	19.48
411	411		[2994, 1152]	12.26	-84.31	0.43	3.52	2.57	-68.41	15.9
412	412		[3891, 3564]	49.05	-165.74	0.45	6.5	3.07	-86.2	79.54
413	413		[3994, 3321]	10.12	-89.19	0.48	3.62	1.67	-81.2	7.99
414	414	FoilHole_21832768_Data_21829764_21829765_20200122_1605.tif	[3363, 147]	14.9	-164.29	0.51	7.96	1.51	11.86	3.85
415	415		[3550, 833]	10.24	-13.87	0.42	2.8	1.87	-87.37	73.5
417	417		[3160, 1400]	9.17	-147.75	0.45	4.97	1.87	23.71	8.54
418	418		[1052, 1645]	85.81	-150.16	0.51	14.62	4.73	3.68	26.16
419	419		[1088, 2178]	32.21	-151.96	0.45	6.07	2.6	26.91	1.13
420	420		[2861, 2420]	13.1	-148.81	0.44	4.69	1.77	-38.9	70.09
421	421		[722, 2644]	6.79	-154.87	0.51	6.92	1.02	20.43	4.7
422	422		[1472, 2581]	12.38	-141.1	0.43	3.26	2.01	29.92	8.98
423	423		[2367, 2738]	29.02	-164.22	0.54	4.26	3.14	-13.61	29.39
426	426		[552, 3465]	5.73	-154.12	0.5	3.62	1.01	53.91	28.03
427	427		[3035, 3455]	5.2	-160.15	0.49	3.86	1.17	27.78	7.93
428	428		[1896, 3670]	3.14	-144.61	0.45	3.82	0.56	34.19	1.2
430	430		[410, 3920]	17.83	-145.28	0.51	3.04	2.6	33	1.72
431	431	FoilHole_21832524_Data_21829764_21829765_20200122_1437.tif	[1805, 353]	17.84	-132.44	0.59	3.92	1.99	59.56	12
432	432		[442, 792]	9.89	-119.53	0.44	3.19	1.5	84.35	23.88
433	433		[1019, 1014]	14.9	-140.56	0.45	6.27	2.07	49.36	9.92
434	434		[3623, 1010]	37.11	-153.4	0.45	6.08	3.93	29.67	3.07
435	435		[206, 1159]	8.97	-132	0.48	2.74	1.42	62.56	14.56
436	436		[2409, 1246]	17.74	-161.65	0.44	4.84	1.87	23.57	5.22
437	437		[832, 1460]	24.23	-128.39	0.5	5.62	1.8	64.56	12.95
438	438		[3869, 1619]	15.1	-150.59	0.49	5.97	1.75	62.68	33.27
439	439		[3343, 1751]	35.59	-129.37	0.51	5.17	4.73	-57.75	71.62
440	440		[3846, 2445]	11.73	-164.77	0.49	3.72	1.32	28.73	13.5
441	441		[1448, 2713]	37.22	-158.63	0.51	5.84	3.23	-45.76	67.13
442	442		[855, 2802]	14.63	-164.93	0.53	3.17	2.34	1.77	13.3
443	443		[3754, 3020]	21.31	-127.52	0.43	4.16	2.97	30.45	22.03
445	445		[1033, 3129]	10.99	-167.07	0.63	4.21	1.34	8.7	4.23
446	446	FoilHole_21832451_Data_21829764_21829765_20200122_1340.tif	[3577, 541]	8.1	-117	0.51	3.24	1.24	48.41	14.59
447	447		[3751, 2322]	10.01	-163.47	0.59	3	1.98	-29.8	46.33
448	448		[739, 2842]	15.03	-160.7	0.48	3.21	2.09	45.29	25.99
449	449		[2207, 3037]	9.17	-154.2	0.61	2.6	1.79	62.58	36.78
451	451	FoilHole_21830383_Data_21829764_21829765_20200122_1236.tif	[287, 1714]	10.5	-142.98	0.45	3.78	1.5	43.13	6.11
453	453		[163, 3360]	32.46	-128.88	0.6	6.37	2.26	76.18	25.06
456	456		[1156, 1114]	16.51	-9.86	0.43	3	2.54	-42	32.14
457	457		[2383, 1378]	10.95	-168.83	0.43	2.73	2.55	-32.06	43.23
458	458		[346, 2067]	14.59	-141.81	0.43	3.83	1.89	-18.89	57.08
459	459		[2386, 2583]	15.6	-169.65	0.49	4.97	1.63	31.41	21.06
463	463		[982, 1267]	9.72	-6.15	0.49	2.7	1.7	81.64	87.79
464	464		[2014, 1302]	29.82	-171.36	0.5	7.13	2.61	-9.16	17.8
465	465		[3828, 1773]	18.58	-17.32	0.49	5.83	2.25	-52.87	35.55
466	466		[2850, 2177]	17.18	-9.22	0.47	3.76	1.8	22.17	31.39
467	467		[3600, 3537]	31.26	-165.24	0.44	6.53	2.23	38.98	24.22
468	468	FoilHole_21836369_Data_21829764_21829765_20200123_0113.tif	[1850, 1355]	9.76	-13.22	0.45	3.48	1.45	-78.31	65.09
470	470		[1042, 247]	20.05	-142.44	0.47	3.67	2.32	72.47	34.91
471	471		[2520, 159]	22.05	-136.6	0.43	5.19	2.05	24.26	19.14
472	472		[262, 214]	9.01	-119.89	0.45	2.38	1.76	71.44	11.33
473	473		[2331, 378]	14.96	-113.97	0.47	3.85	2.28	46.35	19.68
474	474		[1773, 774]	29.16	-105.94	0.42	7.65	2.01	67.77	6.29
475	475		[1813, 368]	18.21	-154.83	0.5	3.55	2.6	25.32	0.15
477	477		[1003, 592]	11.13	-118.84	0.46	3.66	2.17	53.14	8.02
478	478		[2195, 490]	32.72	-138.05	0.44	7.17	2.89	6.45	35.5
479	479		[3043, 908]	6.74	-143.59	0.45	5.24	1.4	52.14	15.73
480	480		[2100, 915]	20.5	-139.35	0.45	3.15	2.76	9.65	31
481	481		[450, 1326]	63.12	-125.41	0.43	7.8	5.19	-41	84.41
482	482		[2960, 1212]	23.55	-159.24	0.46	4.46	2.64	61.9	41.14
483	483		[854, 1298]	6.16	-143.75	0.45	2.72	1.14	42.04	5.79
484	484		[3989, 1248]	3.43	-92.17	0.42	3.25	1.03	64.1	23.73
485	485		[1763, 1552]	16.1	-101.81	0.49	5.16	2.47	-43.5	58.31
487	487		[3462, 1849]	7.43	-99.12	0.47	4.35	1.25	32.97	47.91
488	488		[2286, 1910]	36.92	-138.86	0.51	5.1	3.12	22.49	18.65
489	489		[651, 2054]	13.25	-113.65	0.45	2.77	2.13	4.35	62
490	490		[775, 2398]	81.16	-138.52	0.48	9.82	3.86	-22.7	64.18
491	491		[2212, 2392]	15.41	-164.03	0.48	3.3	1.95	65.79	49.82
492	492		[1784, 2464]	9.22	-105.21	0.47	3.32	2.41	53.78	21.01
493	493		[2720, 2624]	33.94	-151.03	0.45	5.64	3.42	-39.19	68.16
494	494		[3510, 2695]	15.09	-101.72	0.43	2.94	2.2	-2.06	80.34
495	495		[1221, 2725]	7.37	-103.5	0.46	2.31	2.09	-43.68	59.82
496	496		[1469, 2787]	17.88	-149.13	0.54	4.6	2.89	84.99	54.12
497	497		[790, 3180]	17.5	-121.11	0.5	4.59	1.78	66.98	8.09
498	498		[1607, 3640]	27.32	-142.09	0.47	6.29	3.45	-7.84	45.75
499	499		[2887, 3533]	17.47	-152.25	0.47	6.15	2.04	-3.29	31.04
500	500		[411, 3559]	7.91	-118.77	0.44	1.99	1.58	-14.05	75.28
502	502		[1690, 1127]	12.9	-55.02	0.46	3.41	1.79	8.22	63.24
503	503		[1240, 3609]	81.88	-48.42	0.43	9.39	4.42	-31.43	16.99
504	504	FoilHole_21832528_Data_21829764_21829765_20200122_1440.tif	[280, 355]	46.62	-143.32	0.51	4.91	3.67	-72.17	71.15
505	505		[1239, 303]	60.3	-158.39	0.42	8.48	4.17	-8.06	29.67
506	506		[2661, 396]	52.56	-167.04	0.43	6.74	3.45	34.84	21.88
508	508		[2162, 268]	9.73	-143.26	0.44	2.23	2	72.29	35.55
509	509		[477, 374]	9.35	-68.99	0.43	3.5	1.21	-53.75	15.24
510	510		[1358, 725]	36.12	-159.83	0.45	4.82	3.27	69.76	49.59
511	511		[3870, 1025]	16.61	-166.78	0.43	4.45	1.82	57.2	43.98
512	512		[349, 1055]	47.42	-150.16	0.42	5.15	3.56	74.18	44.34
513	513		[432, 1477]	41.22	-168.24	0.46	8.28	2.59	41.72	29.96
514	514		[1090, 1512]	6.58	-167.26	0.54	2.53	1.16	31.21	18.47
515	515		[3154, 1596]	9.79	-163.9	0.47	2.39	2.08	-12.45	28.55
516	516		[559, 2232]	50.59	-156.39	0.42	5.82	3.59	48.91	25.3
517	517		[1688, 2271]	21.28	-7.26	0.42	4.19	2.26	-52.6	45.34
518	518		[1065, 2303]	35.96	-164.16	0.42	6.06	2.76	50.48	34.64
519	519		[3768, 2134]	3.71	-73.74	0.47	1.9	1.22	-66.96	6.78
520	520		[1645, 2601]	49.76	-153.78	0.42	5.79	4.29	-65.82	87.96
522	522		[1094, 2465]	16.53	-8.05	0.43	4.46	1.91	-48.69	40.64
524	524		[3309, 2638]	10.67	-77.19	0.42	3.03	1.67	67.56	35.25
525	525		[271, 2987]	39.5	-159.71	0.46	7.28	3	68.18	47.89
528	528		[833, 3625]	44.95	-164.07	0.45	6.37	3.11	40.18	24.25
530	530		[265, 3971]	19.67	-160.77	0.46	5.05	2.96	16.23	3
531	531		[2709, 4042]	3.85	-175.28	0.51	3.21	1.08	3.87	0.85
532	532	FoilHole_21830381_Data_21829764_21829765_20200122_1234.tif	[1819, 1120]	14.66	-98.11	0.5	4.97	1.88	42.51	39.38
533	533	FoilHole_21833460_Data_21829764_21829765_20200122_1705.tif	[3903, 159]	4.4	-24.28	0.53	2.59	0.79	-22.35	1.93
534	534		[386, 1310]	31.73	-161.51	0.52	5.16	3.04	30.65	12.16
535	535		[3332, 3303]	11.84	-93.35	0.64	8.58	1.32	-86.53	6.82
536	536	FoilHole_21832590_Data_21829764_21829765_20200122_1514.tif	[1833, 389]	32.09	-113.27	0.48	7.72	2.91	47.52	19.21
538	538		[1144, 2930]	10.79	-85.5	0.49	2.93	1.77	-71.4	14.1
539	539	FoilHole_21832703_Data_21829764_21829765_20200122_1555.tif	[707, 490]	69.09	-114.52	0.49	7.39	4.29	36.57	28.91
540	540		[1389, 457]	6.51	-117.95	0.44	2.54	1.49	63.93	1.88
541	541		[909, 528]	16.84	-142.74	0.48	3.05	2.24	-3.68	40.94
542	542		[3765, 1029]	19.57	-92.88	0.51	3.78	2.21	-35.85	57.03
543	543		[3236, 1368]	11.68	-159.15	0.52	3.19	2.31	-45.75	66.6
545	545		[275, 2277]	40.93	-113.67	0.51	4.94	4.23	29.79	36.54
546	546		[2889, 3081]	13.69	-145.61	0.49	3.97	2.07	48.24	13.85
547	547		[3387, 3243]	14.34	-153.85	0.53	4.89	1.35	47.95	21.8
548	548		[3196, 3360]	6.55	-164.47	0.48	3.31	1.72	48.25	32.72
549	549		[3321, 3879]	8.87	-149.11	0.53	3.98	1.55	50.98	20.09
550	550	FoilHole_21832558_Data_21829764_21829765_20200122_1456.tif	[1103, 3793]	12.77	-126.02	0.44	2.58	2.31	-18.06	72.04
551	551	FoilHole_21830302_Data_21829764_21829765_20200122_1149.tif	[3362, 1471]	17.34	-23.58	0.47	4.46	1.94	-44.94	21.36
552	552		[1471, 1432]	8.37	-170.95	0.53	2.91	1.72	-19.69	28.74
553	553	FoilHole_21832484_Data_21829764_21829765_20200122_1407.tif	[223, 400]	30.02	-112.12	0.52	4.93	2.47	-85.72	26.4
556	556		[3263, 2308]	95.4	-95.18	0.46	8.01	5.7	-0.73	85.55
559	559		[309, 925]	35.04	-159.08	0.44	6.76	2.56	59.86	38.94
560	560		[3170, 1410]	29.81	-152.03	0.51	6.16	4.19	-31.04	59.01
561	561		[1606, 1590]	7.6	-171.16	0.53	1.93	1.64	26.51	17.67
562	562		[652, 2189]	49.79	-165.85	0.44	6.46	3.65	37.27	23.12
563	563		[1147, 2917]	17.45	-165.73	0.45	5.58	1.58	22.95	8.68
566	566		[2700, 1445]	16.78	-15.81	0.49	3.25	2.52	27.21	43.02
567	567		[3156, 1868]	78.93	-17.13	0.42	13.12	4.25	-14.5	2.63
568	568		[2331, 1937]	2.9	-18.01	0.42	5.27	0.71	-26.88	8.87
571	571		[1793, 2552]	30.26	-13.14	0.63	7.07	1.95	-1.86	11.28
573	573		[3817, 3284]	14.05	-14.24	0.43	5.09	1.79	-16.46	2.22
574	574		[2785, 3526]	4.7	-10.8	0.46	7.79	0.68	-17.15	6.35
577	577	FoilHole_21836363_Data_21829764_21829765_20200123_0110.tif	[3708, 604]	130.7	-84.55	0.6	10.02	5.45	-68.31	16.24
578	578		[2943, 393]	39.99	-80.57	0.56	6.71	2.57	82.52	16.91
580	580		[2512, 1401]	5.65	-50.45	0.43	3	1.21	-44.21	6.24
581	581		[3345, 1838]	11.59	-85.77	0.54	4.02	1.91	76.17	18.06
582	582		[3723, 2371]	10.84	-77.47	0.55	3.46	1.81	-72.2	5.27
583	583		[2063, 3412]	11.81	-61.11	0.43	4.28	1.51	-64.76	3.65
584	584		[3877, 3582]	9.05	-121.26	0.52	2.33	1.74	-22.88	81.62
585	585	FoilHole_21830237_Data_21829764_21829765_20200122_1030.tif	[2390, 2086]	5.56	-10.81	0.42	1.85	1.41	-16.44	5.63
589	589		[3079, 3124]	20.03	-104.54	0.42	4.6	2.47	87.6	12.14
590	590		[3790, 3846]	20.42	-112.71	0.42	3.89	2.93	-10.07	77.36
591	591		[3020, 3948]	10.96	-119.62	0.43	2.66	2.17	16.13	44.25
592	592	FoilHole_21830511_Data_21829764_21829765_20200122_1322.tif	[3856, 207]	6.81	-65.59	0.49	2.8	1.28	-56.45	9.14
593	593		[700, 275]	11.14	-17.59	0.42	4.15	2.05	11.65	29.24
595	595		[2667, 1065]	35.05	-16.94	0.43	8.1	2.61	3.25	20.19
596	596		[908, 1587]	7.46	-18.08	0.45	2.69	1.41	11.18	29.26
597	597		[1592, 1971]	13.9	-21.53	0.42	3.46	2.05	56.2	77.73
598	598		[957, 2468]	12.04	-166.71	0.45	3.17	1.77	-7.04	20.33
599	599		[2025, 2799]	6.39	-17.38	0.45	3.09	1.21	-44.36	26.98
600	600	FoilHole_21833577_Data_21829764_21829765_20200122_1810.tif	[263, 433]	31.14	-99.99	0.48	6.49	2.38	62.66	17.35
602	602		[1420, 2429]	21.05	-97.52	0.47	4.34	3.15	3.96	78.52
604	604		[2380, 2682]	8.88	-173.94	0.52	3.83	1.28	12.51	6.45
605	605	FoilHole_21830273_Data_21829764_21829765_20200122_1126.tif	[2831, 3625]	8.05	-107.51	0.48	2.28	1.97	47.3	25.19
606	606	FoilHole_21832584_Data_21829764_21829765_20200122_1509.tif	[480, 118]	12.92	-106.87	0.59	3.52	1.97	-19.64	87.23
607	607		[3649, 426]	14.78	-130.79	0.5	5.18	2.09	50.19	0.98
608	608		[2143, 1491]	12.8	-116.27	0.43	4.46	1.24	37.31	26.42
609	609	FoilHole_21833408_Data_21829764_21829765_20200122_1628.tif	[1580, 855]	16.67	-159.7	0.49	2.97	2.48	-55.97	76.27
610	610		[515, 1003]	21.52	-49.96	0.54	4.79	2.1	-55.36	5.4
612	612	FoilHole_21836484_Data_21829764_21829765_20200123_0126.tif	[360, 2336]	6.38	-104.73	0.5	2.3	1.86	19.95	55.32
614	614		[1272, 3207]	34.42	-128.24	0.52	8.56	2.29	63.6	11.84
617	617	FoilHole_21833531_Data_21829764_21829765_20200122_1753.tif	[1582, 1744]	11.35	-146.5	0.55	3.27	2.02	39.09	5.59
618	618		[1647, 2237]	20.3	-129.31	0.48	4.3	2.14	-42.45	86.86
619	619		[1748, 3238]	25.37	-147.34	0.58	5.8	2.34	-32.52	65.18
620	620	FoilHole_21836543_Data_21829764_21829765_20200123_0128.tif	[3541, 2063]	11.45	-156.19	0.6	3.33	1.58	46.64	22.83
621	621	FoilHole_21836301_Data_21829764_21829765_20200123_0045.tif	[3764, 2769]	6.94	-164.2	0.43	3.47	1.34	57.68	41.88
622	622	FoilHole_21832674_Data_21829764_21829765_20200122_1547.tif	[2615, 343]	38.72	-151.12	0.46	7.23	4.43	40.77	11.89
623	623		[1837, 348]	49.88	-164.08	0.64	5.09	4.34	34.46	18.54
625	625		[2455, 877]	41.35	-158.82	0.46	5.86	3.49	20.38	0.8
628	628		[1134, 2149]	116.92	-160.27	0.42	17.59	4.83	10.07	9.66
629	629		[3823, 2466]	6.94	-164.35	0.52	4.31	0.96	41.62	25.97
632	632		[3228, 3238]	7.17	-172.6	0.62	2.72	1.25	-63.78	71.18
633	633		[2891, 3503]	11.31	-160.65	0.44	3.75	1.64	28.55	9.2
636	636		[889, 2873]	20.6	-109.37	0.48	10.1	1.31	67.57	3.06
637	637		[3380, 2895]	20	-28.1	0.55	7.55	1.51	-23.59	4.51
638	638		[3144, 3808]	9.3	-35.38	0.49	2.78	1.61	0.08	35.46
639	639		[777, 3943]	11.85	-154.25	0.49	2.41	2.09	-32.21	57.96
640	640	FoilHole_21833500_Data_21829764_21829765_20200122_1738.tif	[227, 757]	11.53	-67.09	0.48	3.86	1.42	43.52	69.39
641	641		[712, 813]	7.27	-95.35	0.52	3.25	1.91	84.11	0.54
642	642		[1106, 2608]	16.11	-88.33	0.49	2.94	2.23	-11.8	76.53
643	643		[99, 2961]	3.09	-77.27	0.42	1.64	0.79	-86.87	9.6
644	644		[733, 3699]	15.38	-70.97	0.42	3.56	2.83	-68.84	2.13
646	646		[2483, 1134]	6.22	-162.13	0.48	2.98	1.12	43.27	25.4
647	647		[321, 1478]	8.06	-141.15	0.45	2.9	1.52	27.22	11.63
648	648		[656, 2286]	10.58	-163.6	0.46	3.97	2	-70.97	87.37
649	649		[3759, 3503]	17.4	-159.91	0.48	4.1	2.54	41.21	21.12
650	650	FoilHole_21833406_Data_21829764_21829765_20200122_1626.tif	[1549, 2358]	4.99	-93.86	0.6	2.03	1.03	-39.13	54.73
651	651	FoilHole_21830219_Data_21829764_21829765_20200122_1016.tif	[2562, 558]	10.71	-169.14	0.63	2.75	1.75	-16.47	27.33
652	652	FoilHole_21830322_Data_21829764_21829765_20200122_1203.tif	[3939, 3504]	7.96	-109.41	0.44	4.96	1.09	-88.02	21.39
653	653	FoilHole_21836305_Data_21829764_21829765_20200123_0048.tif	[3692, 689]	6.61	-139.07	0.46	2.5	1.52	39.72	1.21
654	654		[2823, 1235]	10.6	-163.53	0.45	3.3	1.98	83.54	67.07
655	655		[336, 2767]	39.67	-137.47	0.51	4.67	3.71	41.43	1.1
656	656		[3375, 3315]	6.61	-158.66	0.45	2.67	1.28	19.09	2.25
657	657		[2929, 3730]	7.43	-136.9	0.51	3.03	1.27	41.75	1.35
659	659		[3752, 664]	12.07	-127.85	0.44	2.89	2.05	12.08	40.07
660	660		[3431, 943]	25.64	-71.56	0.45	3.59	3.08	-8.27	63.29
661	661		[543, 1509]	5.82	-90.43	0.42	3.19	0.98	-67.88	22.55
662	662		[369, 1921]	9.45	-102.49	0.47	3.38	1.38	6.53	70.98
663	663		[236, 2506]	13.25	-81.17	0.5	3.28	2.06	89.61	9.22
664	664	FoilHole_21836278_Data_21829764_21829765_20200123_0033.tif	[3393, 504]	17.58	-111.11	0.54	4.01	2.34	26.95	41.94
665	665	FoilHole_21833492_Data_21829764_21829765_20200122_1732.tif	[209, 933]	35.22	-140.32	0.47	4.24	3.16	-88.93	51.39
666	666		[3872, 2385]	11.56	-111.23	0.54	3.05	2.22	-0.41	69.18
667	667		[964, 3915]	25.05	-89.86	0.54	3.96	3.33	78.85	11.29
668	668	FoilHole_21833498_Data_21829764_21829765_20200122_1736.tif	[486, 1699]	19.74	-162.31	0.45	3.89	2.55	58.98	41.29
669	669	FoilHole_21830269_Data_21829764_21829765_20200122_1123.tif	[1022, 288]	3.5	-107.57	0.57	1.62	0.96	72.39	0.04
670	670		[3688, 3301]	7.92	-155.67	0.53	4.28	1.25	35.87	11.54
671	671	FoilHole_21833490_Data_21829764_21829765_20200122_1730.tif	[3638, 358]	32.01	-156.34	0.43	6.01	2.67	40.61	16.95
672	672		[2477, 626]	18.01	-127.37	0.48	6.7	2.18	50.24	2.39
673	673		[2198, 793]	5.51	-114.73	0.47	5.32	0.87	51.25	14.02
674	674		[1388, 1911]	10.83	-160.68	0.43	3.38	2.13	-4.85	24.17
675	675		[2833, 2555]	39.06	-133.91	0.55	4.47	4.13	-68.03	65.88
676	676	FoilHole_21833459_Data_21829764_21829765_20200122_1705.tif	[641, 153]	9.74	-159.07	0.44	2.38	1.92	89.52	68.59
677	677		[1544, 292]	25.01	-106.05	0.43	4.38	3.07	-13.38	87.33
679	679		[3602, 817]	14.47	-24.15	0.46	3.66	2.01	-52.11	27.96
681	681	FoilHole_21836604_Data_21829764_21829765_20200123_0130.tif	[2650, 473]	6	-151.12	0.43	4.44	1.27	26.35	2.53
682	682		[3406, 2778]	13.25	-161.6	0.45	2.79	1.8	-29.23	47.63
683	683		[1097, 3889]	24.71	-158.71	0.48	5.05	2.56	5.24	16.05
684	684	FoilHole_21836291_Data_21829764_21829765_20200123_0043.tif	[3698, 430]	7.62	-82.8	0.47	3.37	1.67	-73.23	9.57
685	685		[2564, 2160]	2.48	-78.76	0.47	2.25	0.67	-66.79	11.97
687	687		[264, 1536]	11.01	-107.02	0.61	3	1.5	-67.4	39.62
689	689		[1854, 2603]	8.15	-133.5	0.49	5.07	1.38	45.45	1.05
690	690		[1029, 2892]	7.95	-143.1	0.53	3.83	1.03	46.83	9.93
691	691		[3214, 2876]	6.38	-173.67	0.54	2.34	1.4	68.03	61.7
692	692		[311, 3352]	5.67	-127.26	0.48	4.67	1.1	75.36	22.62
695	695	FoilHole_21830308_Data_21829764_21829765_20200122_1152.tif	[3319, 1201]	26.75	-16.74	0.63	3.96	2.93	6.86	23.6
696	696		[3266, 2085]	6.77	-11.56	0.42	4.54	1.2	-34.45	22.89
698	698		[3489, 2289]	10.87	-22.35	0.46	3.53	1.99	-28.74	6.39
699	699		[1926, 2423]	7.36	-167.86	0.55	2.22	1.98	-15.11	27.25
700	700		[3172, 3563]	8.47	-175.79	0.45	3.37	1.62	-37.55	41.76
701	701	FoilHole_21830259_Data_21829764_21829765_20200122_1115.tif	[905, 95]	5.78	-15.24	0.56	2.45	1.08	-18.05	2.81
702	702		[921, 2583]	11.91	-147.26	0.53	3.57	1.62	22.16	10.58
703	703		[793, 2742]	8.37	-173.98	0.48	3.4	1.24	45.33	39.31
704	704	FoilHole_21833447_Data_21829764_21829765_20200122_1655.tif	[824, 3779]	10	-10.78	0.44	3.52	1.26	-28.86	18.08
705	705	FoilHole_21830438_Data_21829764_21829765_20200122_1300.tif	[2640, 296]	6.58	-130.15	0.57	1.92	1.56	82.11	32.26
706	706		[1720, 1562]	8.77	-171.55	0.5	2.24	2.14	-64.32	72.77
707	707		[3884, 3762]	10.97	-97.15	0.43	4.17	1.5	59.35	23.5
708	708	FoilHole_21830253_Data_21829764_21829765_20200122_1111.tif	[3597, 1084]	4.4	-104.45	0.57	4.87	0.61	71.71	3.84
710	710		[2523, 1831]	49.46	-144.68	0.42	8.48	3.76	29.57	5.75
711	711		[3517, 2366]	8.77	-97.03	0.45	4.03	1.57	-87.56	9.47
713	713		[489, 1206]	5.57	-8.94	0.62	2.17	1.06	-30.71	21.77
714	714		[3086, 1829]	6.29	-11.72	0.49	3.44	0.95	35.62	47.34
715	715		[3895, 2856]	8.34	-159.5	0.46	2.25	1.81	75.1	54.6
716	716		[1108, 3072]	19.88	-171.61	0.6	5.83	1.8	18.53	10.14
717	717		[3288, 3296]	22.4	-171.66	0.47	3.33	2.82	-56.65	64.99
718	718		[2827, 3916]	48.83	-164.16	0.42	8.83	2.98	-2.6	18.44
719	719		[703, 3870]	10.75	-151.44	0.45	2.45	1.89	-32.8	61.36
721	721	FoilHole_21830337_Data_21829764_21829765_20200122_1212.tif	[2282, 660]	8.63	-101.83	0.46	4.56	1.39	73.23	4.94
722	722		[1235, 1109]	19.06	-107.18	0.58	4.11	3.3	-47.91	59.27
723	723		[1271, 2485]	9.53	-21.53	0.59	2.71	1.81	22.65	44.18
724	724		[3184, 3399]	39.77	-28.55	0.56	6.91	2.87	-16.16	12.39
725	725		[3703, 3752]	16.79	-27.4	0.56	4.42	2.03	-22.89	4.51
726	726	FoilHole_21832463_Data_21829764_21829765_20200122_1350.tif	[3362, 161]	5.91	-145.3	0.47	2.31	1.23	-35	69.7
727	727		[3587, 1871]	13.76	-76.26	0.5	3.09	2.51	-26.26	50
728	728	FoilHole_21830476_Data_21829764_21829765_20200122_1312.tif	[3448, 256]	11.99	-113.66	0.53	3.2	1.89	76.17	9.83
729	729		[1860, 978]	46.53	-85.38	0.49	7.68	3.44	87.26	7.36
730	730		[1409, 1639]	7.52	-78.78	0.44	2.48	1.67	65.96	35.26
731	731		[2752, 1754]	10.64	-97.99	0.44	2.79	1.7	55.63	26.38
732	732		[1734, 3737]	14.79	-86.75	0.44	5.56	2.21	-73.52	13.23
733	733		[84, 3772]	4.25	-75.23	0.56	2.58	1.08	87.08	17.69
734	734		[1460, 3900]	5.83	-164.62	0.49	2.72	1.04	-0.55	15.93
735	735	FoilHole_21832467_Data_21829764_21829765_20200122_1353.tif	[400, 77]	7.7	-149.48	0.5	3.12	1.25	12.02	18.5
736	736		[3340, 737]	192.03	-156.79	0.54	15.75	8.38	-14.53	37.74
737	737		[790, 585]	85.56	-153.7	0.61	7.06	5.7	83.21	56.91
738	738		[1422, 401]	17.87	-144.53	0.49	4.2	2.68	53.25	17.78
739	739		[2408, 524]	25.17	-149.25	0.53	4	2.41	-3.75	34.5
740	740		[1706, 796]	32.47	-158.05	0.45	4.48	3.35	70.23	48.28
741	741		[563, 1281]	22.12	-148.77	0.47	5.33	1.89	40.87	9.64
742	742		[2259, 1456]	30.15	-157.1	0.48	7.18	2.81	42.24	19.34
744	744		[190, 1416]	7.85	-143.37	0.48	2.79	1.33	7.61	29.02
745	745		[1822, 1594]	37.83	-154.95	0.45	4.4	3.74	-86.01	68.94
748	748		[2524, 2491]	70.59	-154.39	0.49	9.72	3.31	66.19	40.58
749	749		[3399, 1977]	20.42	-163.76	0.47	7.12	1.74	-9.81	26.05
751	751		[1778, 2118]	28.3	-142.73	0.49	6.36	2.47	3.21	34.06
754	754		[1231, 2357]	12	-173.34	0.54	3.3	1.74	-74.81	81.47
755	755		[1007, 2720]	49.21	-153.45	0.52	5.1	4.7	79.42	52.87
756	756		[2007, 3124]	124.18	-154.1	0.49	11.44	5.31	75.72	49.82
757	757		[2959, 3230]	137.97	-150.12	0.42	8.84	8.07	43.13	13.25
758	758		[259, 3023]	48.61	-157	0.54	9.57	4.54	46.57	23.57
759	759		[3862, 3399]	7.05	-156.07	0.5	2.39	1.44	-6.6	30.53
760	760		[3159, 3672]	8.63	-42.78	0.44	3.06	1.27	-8.5	34.28
761	761		[1413, 3991]	10.14	-165.73	0.47	2.97	1.51	9.55	4.72
762	762	FoilHole_21830291_Data_21829764_21829765_20200122_1141.tif	[3151, 605]	11.52	-53.69	0.59	5.47	2.05	-37.28	16.41
763	763		[3879, 2542]	14.42	-81.78	0.45	4.74	1.31	-68.34	13.44
764	764		[977, 3330]	18.05	-176.04	0.42	3.57	2.16	-57.5	61.46
765	765	FoilHole_21832473_Data_21829764_21829765_20200122_1358.tif	[1507, 246]	25.01	-167.07	0.48	3.4	3.2	-32.1	45.03
767	767		[512, 400]	6.97	-12.63	0.57	2.11	1.48	89.48	77.89
768	768		[1878, 1328]	14.43	-166.42	0.48	5.01	1.44	39.72	26.14
769	769		[2552, 1598]	16.24	-135.79	0.53	2.78	2.5	73.87	29.66
770	770		[2358, 1893]	10.3	-156.85	0.54	3.22	1.65	-71.66	85.19
771	771		[3931, 2240]	7.81	-150.62	0.44	1.85	1.68	-36.31	65.69
772	772		[658, 3037]	39.92	-169.51	0.49	6.65	3.47	15.25	4.76
773	773		[2027, 2971]	6.93	-158.24	0.55	2.98	1.18	-15.03	36.79
774	774		[2801, 3183]	5.83	-167.55	0.52	1.98	1.61	-9.96	22.41
775	775		[3770, 3617]	38.91	-156.17	0.48	7.51	2.33	52.44	28.61
776	776		[1380, 3304]	4.5	-171.53	0.49	3.3	0.99	24.66	16.19
777	777	FoilHole_21830299_Data_21829764_21829765_20200122_1147.tif	[2399, 245]	25.1	-19.99	0.43	6.22	2.11	-47.74	27.75
778	778		[1184, 161]	12.22	-14.55	0.6	3.02	1.87	-69.54	54.99
780	780		[1527, 199]	7.95	-14.36	0.49	4.16	0.95	16.98	31.34
782	782		[3219, 1045]	9.44	-44.44	0.47	3.09	1.57	-73.39	28.95
783	783		[523, 2173]	8.91	-162.36	0.48	3.82	1.2	35.15	17.51
784	784		[1591, 2824]	12.41	-169.41	0.6	4.6	1.89	16.19	5.6
785	785		[2087, 3796]	5.79	-169.88	0.49	3.93	1.04	-5.29	15.41
787	787	FoilHole_21832510_Data_21829764_21829765_20200122_1426.tif	[1199, 1586]	11.15	-168.48	0.49	4.96	1.84	28.96	17.44
789	789		[1172, 2839]	7.79	-175.82	0.46	3.18	1.34	-32.66	36.84
790	790	FoilHole_21832465_Data_21829764_21829765_20200122_1351.tif	[825, 570]	43.7	-166.93	0.61	9.86	3.68	37.52	24.45
792	792		[2535, 1080]	3.81	-173.66	0.48	3.74	0.92	31.64	25.3
793	793		[3470, 1151]	8.61	-10.02	0.55	4.94	1.85	0.78	10.8
794	794		[2881, 1421]	9.45	-158.32	0.48	3.48	1.57	37.85	16.17
796	796		[2477, 2594]	21.77	-167.83	0.5	7.91	1.63	31.32	19.15
797	797	FoilHole_21830412_Data_21829764_21829765_20200122_1250.tif	[1036, 3427]	17.76	-108.88	0.56	3.47	2.36	-73.58	35.3
798	798	FoilHole_21830261_Data_21829764_21829765_20200122_1117.tif	[2302, 624]	6.97	-172.38	0.54	2.22	1.45	-17.02	24.64
799	799	FoilHole_21833481_Data_21829764_21829765_20200122_1722.tif	[3675, 386]	42.4	-74.94	0.44	6.08	3.43	-14.73	60.21
800	800		[3730, 840]	5.46	-91.48	0.44	2.64	1.23	-69.31	22.17
801	801		[2602, 1042]	9.69	-11.29	0.52	4.43	1.59	9.1	20.39
802	802		[3930, 1298]	16.98	-72.74	0.42	4.59	1.92	-62.62	10.12
803	803		[2003, 1637]	5.96	-75.47	0.62	4.26	1.23	-68.27	7.2
806	806		[2000, 2399]	11.58	-39.29	0.47	4.53	1.19	-62.45	23.16
807	807		[3981, 2275]	6.37	-63.73	0.45	2.14	1.44	-86.65	22.92
808	808		[3695, 2384]	6.2	-46.92	0.42	3.38	1.36	-64.18	17.26
809	809		[3379, 2335]	6.73	-20.68	0.44	2.89	1.23	59.95	80.63
810	810		[281, 2687]	29.65	-15.4	0.46	3.97	3.37	73.01	88.41
811	811		[713, 2673]	6.93	-35.92	0.44	3.58	1.28	-60.05	24.13
812	812		[1603, 2760]	11.53	-22.29	0.42	4.57	2.11	32.82	55.11
813	813		[3437, 2842]	27.15	-20.21	0.43	4.01	3.47	-47.02	26.81
814	814		[2535, 2851]	13.57	-31.1	0.48	3.66	1.56	59.45	89.45
815	815		[2853, 2962]	15.79	-62.13	0.46	3.66	2.66	-15.01	47.12
816	816		[3203, 3079]	14.54	-62.06	0.45	3.82	1.53	-58.87	3.19
817	817		[3567, 3100]	11.65	-66.14	0.44	3.51	1.52	-81.35	15.21
818	818		[3849, 3424]	41.28	-38.8	0.44	6.56	3.09	-72.81	34.01
820	820		[669, 3920]	9.48	-31.52	0.51	3.09	1.58	-27.32	4.2
821	821	FoilHole_21836343_Data_21829764_21829765_20200123_0103.tif	[974, 2460]	8.67	-48.47	0.44	2.53	1.49	-58.94	10.47
825	825		[1885, 1017]	54.81	-109.62	0.48	7.14	5.23	35.85	34.53
826	826		[3134, 1017]	19.27	-134.67	0.48	4.19	2.66	36.81	8.52
827	827		[3872, 1137]	45.52	-122.41	0.54	5.89	2.97	-85.13	37.28
828	828		[2835, 1086]	25.2	-157.54	0.47	3.78	2.76	-34.86	57.32
829	829		[3226, 1894]	138.41	-140.19	0.48	14.97	5.05	41.29	1.48
832	832		[1964, 1705]	44.24	-122.22	0.43	6.92	4.03	47.87	9.91
833	833		[331, 1776]	4.75	-157.47	0.45	2.62	1.08	-20.27	42.8
834	834		[3373, 2636]	16.49	-130.86	0.46	3.12	2.17	-51.56	79.3
835	835		[610, 3514]	186.79	-117.18	0.42	8.92	8.08	19.48	43.34
837	837		[1590, 3259]	3.2	-166.94	0.47	2.49	0.74	1.99	11.07
838	838		[1073, 3385]	24.25	-163.93	0.45	5.06	2.79	-26.87	42.94
839	839		[2544, 3527]	9.94	-132.52	0.48	3.43	2.25	23.36	24.12
840	840		[210, 3661]	18.85	-156.41	0.5	3.97	3.48	-6.34	29.93
841	841		[655, 3636]	4.86	-149.61	0.45	2.43	1.12	24.46	5.93
842	842		[1573, 3776]	14.72	-132.89	0.56	4.13	1.78	36.67	10.44
843	843		[3789, 3968]	22.32	-163.91	0.46	4.43	2.11	-5.54	21.63
844	844	FoilHole_21832640_Data_21829764_21829765_20200122_1535.tif	[802, 1235]	16.49	-105.78	0.48	4.81	1.67	-87.33	18.45
847	847		[206, 2463]	6.73	-97.12	0.47	2.22	1.48	-85.91	11.21
851	851		[3271, 3548]	3.74	-132.46	0.55	3.26	0.96	41.1	6.44
853	853		[2325, 3720]	16.94	-134.03	0.43	3.93	2.39	65.85	19.88
855	855		[3599, 3814]	6.21	-113.78	0.44	1.93	1.53	16.51	49.71
856	856		[1230, 4028]	4.38	-168.83	0.56	3.36	0.91	-2.6	13.77
857	857	FoilHole_21832527_Data_21829764_21829765_20200122_1439.tif	[3294, 501]	135.54	-164.51	0.45	12.8	4.8	-17.29	32.78
859	859		[739, 384]	6.59	-32.42	0.46	3.32	0.93	-22.26	10.16
860	860		[841, 832]	8.55	-87.81	0.43	3.73	1.84	75.65	16.54
861	861		[3353, 1450]	27.71	-153.11	0.46	6.29	2.6	73.84	46.95
862	862		[1351, 1278]	15.82	-167.51	0.43	5.91	1.89	7.06	5.43
863	863		[1059, 1478]	13.12	-163.2	0.48	2.86	1.8	25.99	9.19
865	865		[1948, 2779]	70.13	-163.02	0.47	7.63	5.29	51.01	34.03
866	866		[505, 2573]	75.43	-165.54	0.44	8.06	4.2	28.33	13.87
868	868		[1236, 2616]	47.66	-156.66	0.49	6.6	3.16	34.95	11.61
869	869		[1437, 2640]	6.52	-129.77	0.45	2.55	1.46	85.75	35.52
870	870		[1072, 3014]	25.48	-146.79	0.51	5.18	2.38	18.48	14.73
871	871		[3140, 3488]	89.68	-119.39	0.42	10.35	3.62	49.94	10.67
874	874		[1816, 3822]	19.37	-109	0.55	4.41	2.09	45.94	25.06
876	876		[3803, 1046]	34.3	-166.28	0.62	5.33	3.73	-73.85	87.57
878	878		[3932, 1272]	5.35	-9.78	0.59	3	0.88	-40.52	30.74
879	879		[3649, 1536]	13	-167.23	0.6	3.3	2.72	75.54	62.77
880	880	FoilHole_21833526_Data_21829764_21829765_20200122_1749.tif	[3287, 205]	6.1	-8.34	0.48	2.67	1.13	-22.78	14.44
881	881	FoilHole_21830418_Data_21829764_21829765_20200122_1253.tif	[2594, 229]	9.02	-142.74	0.46	4.35	1.51	51.35	14.09
882	882		[2824, 1176]	6.95	-115.65	0.54	4.2	1.03	77.38	13.03
883	883		[1638, 2290]	11.17	-152.45	0.62	3.16	1.98	-64.94	87.51
884	884		[1852, 2518]	17.45	-123.24	0.46	4.34	2	-79.17	44.07
885	885	FoilHole_21833607_Data_21829764_21829765_20200122_1822.tif	[1740, 3914]	12.37	-84.83	0.47	2.97	1.74	41.16	54.01
888	888		[1738, 1002]	23.56	-13.27	0.42	4.04	3.37	-40.92	27.65
889	889		[2726, 1390]	11.02	-168.78	0.48	3.56	1.28	-5.45	16.67
890	890		[1498, 2539]	5.14	-17.71	0.48	2.72	1.17	-3.76	13.95
892	892		[1959, 310]	23.39	-148.11	0.6	5.94	2.02	38.82	6.93
894	894		[1702, 1090]	23.57	-151.86	0.55	7.56	1.71	40.18	12.04
895	895		[3035, 1392]	10.98	-132.75	0.55	2.28	1.96	-68.08	64.67
896	896		[1780, 1621]	11.83	-137.87	0.48	3.99	1.23	40.56	1.57
897	897		[2257, 1793]	28.84	-149.95	0.46	4.33	3.15	-82.94	67.01
898	898		[950, 2269]	19.79	-145.54	0.42	5.38	1.81	41.54	7.08
899	899		[741, 2311]	11.06	-122.36	0.46	3.07	1.85	67.36	9.72
902	902		[2534, 2930]	22.37	-141.3	0.55	4.29	2.02	48.49	9.79
904	904		[3496, 3922]	11.78	-151.97	0.44	3.04	2.01	-63.11	88.86
906	906		[1024, 1328]	31.05	-105.67	0.56	4.93	2.77	-81.83	23.84
907	907		[3734, 1170]	7.53	-148.13	0.5	3.8	1.27	48.42	16.55
908	908		[3653, 2676]	6.81	-156.96	0.47	3.72	1.13	14.49	8.55
909	909		[2814, 3160]	11.12	-142.18	0.44	3.43	1.48	31.09	6.73
910	910	FoilHole_21833436_Data_21829764_21829765_20200122_1650.tif	[1409, 951]	13.9	-102.05	0.45	3.45	2.38	-4.12	82.07
911	911		[1573, 1844]	13.02	-117.94	0.52	2.33	2.23	-18.9	80.96
912	912		[131, 2193]	5.88	-102.05	0.45	1.91	1.31	-88.66	13.39
913	913	FoilHole_21832539_Data_21829764_21829765_20200122_1444.tif	[2472, 333]	36.05	-106.44	0.47	6.21	4	29.39	44.17
914	914		[408, 355]	9.52	-165.86	0.46	3.4	1.96	41.25	27.11
915	915		[1507, 1102]	3.46	-102.94	0.53	2.22	0.99	83.84	6.78
916	916		[3682, 2676]	56.84	-142.56	0.59	7.22	3.19	62.47	25.03
917	917		[1582, 3230]	22.66	-96.58	0.5	5.86	2.18	64.91	18.51
919	919		[2642, 3623]	9.23	-127.14	0.54	4.03	1.92	59.81	6.95
920	920		[2502, 3963]	8.25	-167.47	0.45	3.32	1.53	8.58	3.95
921	921	FoilHole_21832531_Data_21829764_21829765_20200122_1442.tif	[3065, 188]	27.02	-151.1	0.57	4.86	2.95	-9.22	38.12
922	922		[2309, 126]	15.6	-150.32	0.43	3.44	2.14	20.33	9.35
923	923		[3850, 665]	10.26	-148.97	0.45	3.72	1.51	26.76	4.27
924	924		[232, 842]	7.01	-124.46	0.47	4.95	1.71	59.26	3.72
925	925		[1904, 1114]	18.87	-158.25	0.54	4.13	3.34	-0.67	22.42
927	927		[645, 1924]	23.96	-135.69	0.42	6.2	1.94	61.29	16.98
928	928		[1611, 2097]	27.13	-143.36	0.63	8.45	2.93	32.76	3.88
929	929		[2907, 2583]	10.72	-146.05	0.45	2.39	2.26	60.23	26.28
930	930		[1782, 3145]	11.63	-138.66	0.62	3.89	1.73	15.52	25.82
931	931	FoilHole_21832587_Data_21829764_21829765_20200122_1511.tif	[3653, 217]	10.99	-167.42	0.53	5.59	1.8	25.12	12.54
932	932		[2888, 238]	37.97	-162.21	0.54	6.95	2.43	-25.25	43.04
933	933		[2617, 271]	6.23	-151.51	0.51	2.1	1.52	-57.46	85.95
934	934		[1563, 863]	122.31	-160.23	0.53	14.09	4.83	36.24	16.47
935	935		[3133, 504]	20.78	-152.23	0.44	4.18	2.5	28.17	0.4
936	936		[2506, 614]	19.44	-155.72	0.51	5.78	2.35	42.6	18.32
938	938		[174, 729]	10.17	-131.66	0.48	2.86	1.81	-11.41	59.75
939	939		[3902, 776]	7.84	-19.43	0.51	1.99	1.48	19.12	38.55
940	940		[492, 1587]	73.67	-143.53	0.61	9.04	3.8	40.6	4.13
941	941		[3829, 1489]	10.72	-166.85	0.48	2.75	1.67	-33.34	46.49
942	942		[417, 2293]	44.5	-129.89	0.64	6.13	4.63	53.16	3.05
944	944		[2158, 2472]	9.93	-170.15	0.49	2.86	2.37	28.54	18.69
945	945		[704, 2756]	18.34	-134.82	0.6	3.39	2.26	70.57	25.39
946	946		[876, 2828]	22.96	-163.5	0.5	3.83	2.41	-86.04	77.46
947	947		[3813, 2778]	15.72	-146.87	0.64	3.08	2.1	-76.87	70
949	949		[2956, 3059]	18.86	-136.7	0.44	5.41	1.76	-8.67	51.97
950	950		[1760, 3413]	72.72	-164.28	0.5	13.15	3.19	17.83	2.11
951	951		[3984, 3246]	7.4	-171.17	0.6	2.03	1.59	-61.75	70.58
952	952		[686, 3373]	27.22	-153	0.58	3.85	3.01	1.79	25.21
954	954		[3233, 3792]	34.99	-166.24	0.55	4.68	3.64	11.76	2
956	956	FoilHole_21832818_Data_21829764_21829765_20200122_1608.tif	[133, 235]	23.72	-104.56	0.51	5.27	2.34	59.84	15.6
957	957		[3973, 143]	6.89	-150.86	0.54	2.04	1.54	-83.27	67.59
958	958		[2952, 402]	62.92	-146.43	0.43	7.75	3.74	54.55	20.98
960	960		[1071, 232]	22.9	-106.14	0.47	4.12	2.59	9.63	64.23
961	961		[2362, 503]	31.09	-160.3	0.42	6.62	2.77	18.99	0.71
962	962		[1775, 507]	14.71	-145.95	0.54	3.44	2.2	1.75	32.3
963	963		[3860, 536]	5.32	-160.46	0.55	2.83	0.88	13.81	5.73
964	964		[2834, 835]	34.37	-111.72	0.44	4.26	2.99	-28.87	82.85
965	965		[3608, 901]	27.95	-156.62	0.42	4.45	2.7	35.94	12.56
966	966		[2461, 1282]	41.11	-132.38	0.43	10.96	2.59	40.08	7.54
967	967		[169, 1074]	10.63	-116.74	0.57	3.48	1.75	83.6	20.34
970	970		[3802, 1344]	9	-152.28	0.57	3.32	1.59	44.08	16.36
971	971		[1103, 1843]	46.93	-110.12	0.44	9.89	4	38.96	30.92
972	972		[1032, 1441]	5	-126.84	0.43	4.3	1.51	56.5	3.34
973	973		[404, 1556]	12.25	-126.18	0.47	2.72	1.75	58.63	4.81
974	974		[258, 1583]	8.18	-171.79	0.46	2.79	1.61	-54.22	62.43
976	976		[1457, 1730]	17.88	-136.65	0.43	3.56	2.59	31.05	12.3
978	978		[1902, 1918]	48.15	-129.74	0.42	5.22	3.5	-78.73	51.01
980	980		[232, 2020]	38.87	-109.55	0.53	7.19	3	-89.5	20.05
981	981		[1298, 2374]	104.02	-141.78	0.55	8.91	6.07	44.6	6.38
982	982		[2451, 2199]	13.14	-109.84	0.52	3.17	1.91	-36.04	73.8
983	983		[3961, 2125]	5.81	-116.58	0.45	1.8	1.41	60.49	2.93
984	984		[2081, 2466]	16.66	-118.68	0.51	3.11	2.22	75.68	14.36
985	985		[626, 2518]	9	-115.65	0.55	2.77	1.39	72.54	8.19
986	986		[3743, 2646]	30.39	-129.57	0.43	6.2	3.83	36.76	13.67
987	987		[3663, 2728]	6.22	-157.51	0.42	4.04	0.95	26.92	4.43
988	988		[604, 3307]	6.72	-138.54	0.52	5.75	1.09	47.67	6.21
989	989		[373, 3504]	9.69	-151.94	0.58	3.96	1.21	41.72	13.66
991	991		[3135, 3675]	23.91	-119.52	0.47	4.96	2.52	51.13	9.35
992	992		[1089, 3718]	6.31	-115.5	0.48	3.48	1.06	67.34	2.84
993	993		[315, 3827]	13	-92.77	0.49	3.83	1.51	44.61	42.62
994	994		[1005, 3913]	11.45	-150.42	0.52	3.19	1.79	-34.35	63.93
995	995	FoilHole_21832549_Data_21829764_21829765_20200122_1452.tif	[1253, 1050]	5.41	-164.92	0.56	3.18	1.06	25.54	10.46
996	996		[2082, 1248]	27.9	-156.15	0.49	4.56	3.87	-11.77	35.62
997	997		[2184, 2086]	33.47	-113.46	0.5	6.47	2.71	59.77	6.77
998	998		[3888, 2407]	6.71	-104.68	0.45	2.37	1.78	35.07	40.25
999	999		[1609, 3448]	13.99	-147.41	0.48	4.45	1.63	33.46	0.87
1000	1000		[2739, 3504]	11.56	-91.9	0.56	3.03	2.01	77.18	10.92
1001	1001		[1280, 3725]	18.77	-155.52	0.42	3.87	2.05	57.98	33.5
1002	1002	FoilHole_21832644_Data_21829764_21829765_20200122_1538.tif	[4027, 880]	5.15	-81.03	0.46	3.9	1.28	78.1	20.87
1003	1003		[3849, 895]	13.02	-104.01	0.58	3.55	1.67	53.96	22.03
1004	1004		[298, 1588]	8.06	-119.42	0.57	3.68	1.51	70.84	10.26
1005	1005		[1822, 1741]	6.89	-104.36	0.46	2.87	1.22	-12.93	88.57
1007	1007		[3691, 2067]	8.16	-103.45	0.5	2.22	1.74	1.14	75.41
1008	1008		[2764, 2771]	7.17	-120.74	0.47	3.01	1.05	59.84	0.58
1009	1009	FoilHole_21832648_Data_21829764_21829765_20200122_1541.tif	[2386, 99]	13.2	-147.71	0.48	4.57	1.42	1.32	30.97
1010	1010		[1880, 414]	63.89	-152.25	0.51	6.18	5.4	-88.3	63.95
1011	1011		[3675, 610]	39.52	-139.92	0.55	7.05	3.32	-17.21	57.29
1012	1012		[2448, 801]	16.87	-146.17	0.52	5.18	2.32	62.92	29.09
1013	1013		[3352, 972]	37.49	-144.95	0.55	6.68	2.78	-25.91	60.96
1014	1014		[389, 1358]	12.87	-165.74	0.42	4.36	1.87	-1.85	16.11
1015	1015		[1773, 1895]	8.99	-155.09	0.48	3.14	1.52	44.09	19.18
1017	1017		[410, 2455]	53.81	-155.71	0.44	5.55	4.15	7.51	16.78
1019	1019		[1446, 3246]	60.48	-145.25	0.47	6.8	5.09	7.28	27.47
1020	1020		[2110, 3837]	20.13	-127.23	0.51	4.75	2.02	32.69	20.08
1021	1021		[350, 3886]	12.12	-145.45	0.45	4.17	2.66	-16.96	51.51
1022	1022		[533, 3961]	10.38	-164.27	0.52	3.59	1.95	-11.28	27.01
1023	1023	FoilHole_21830447_Data_21829764_21829765_20200122_1305.tif	[2590, 647]	8.83	-12.91	0.48	3.09	2.16	-86.09	73.18
1027	1027		[1725, 556]	7.05	-172.14	0.44	4.04	0.77	-0.71	8.57
1028	1028		[3196, 907]	19.03	-143.75	0.42	4.32	2.91	35.04	1.21
1029	1029		[1756, 895]	10.41	-170.47	0.5	4.34	1.59	34.84	25.31
1030	1030		[2691, 1090]	16.48	-169.42	0.42	3.09	2.48	-62.23	72.81
1031	1031		[2957, 1650]	9.8	-141.22	0.44	3.45	1.57	60.59	21.81
1032	1032		[3220, 1836]	6.43	-154.21	0.48	3.37	1.02	0.44	25.35
1033	1033		[2023, 3111]	6.64	-151.79	0.44	3.38	1.67	20.55	7.66
1034	1034		[1303, 3359]	2.19	-83.39	0.63	3.92	1.41	-81.78	1.61
1035	1035		[3398, 3348]	9.59	-157.03	0.54	2.61	1.64	-13.84	36.81
1036	1036		[3892, 3647]	7.23	-164.31	0.54	3.08	1.68	-16.72	32.41
1037	1037	FoilHole_21836261_Data_21829764_21829765_20200123_0029.tif	[898, 1115]	33.14	-73.67	0.59	8.38	3.49	-54.11	19.56
1038	1038	FoilHole_21832487_Data_21829764_21829765_20200122_1409.tif	[2202, 1420]	30.6	-160.67	0.48	3.91	3.62	-75.35	85.32
1039	1039		[2810, 2217]	23.72	-165.05	0.46	3.11	2.85	-75.98	89.07
1041	1041		[1736, 3205]	73.54	-168.91	0.43	8.05	4.7	-10.29	21.38
1042	1042	FoilHole_21830284_Data_21829764_21829765_20200122_1135.tif	[954, 165]	10.28	-140.37	0.46	2.45	2.03	82.34	42.71
1044	1044		[356, 845]	8.83	-111.89	0.54	3.36	1.22	-73.36	38.53
1045	1045		[1273, 894]	4.1	-156	0.47	3.42	1.21	-16.27	40.27
1046	1046		[2106, 1482]	7.59	-148.5	0.43	3.49	1.27	3.62	27.88
1048	1048	FoilHole_21833482_Data_21829764_21829765_20200122_1723.tif	[3700, 114]	7.94	-5.69	0.48	4.45	1.08	-17.02	11.33
1054	1054		[2652, 3013]	20.8	-147.92	0.64	6.73	2.68	41.86	9.78
1055	1055		[1796, 3337]	73.66	-156	0.48	9.96	3.48	48.03	24.03
1057	1057	FoilHole_21830336_Data_21829764_21829765_20200122_1211.tif	[698, 206]	6.88	-144.51	0.56	2.87	1.35	26.31	9.18
1058	1058		[1870, 229]	12.62	-156.22	0.49	2.58	1.93	43.75	19.97
1059	1059		[3696, 306]	6.21	-15.41	0.48	3.45	0.91	14.9	30.31
1060	1060		[3648, 1900]	45.45	-158.9	0.49	5.23	3.69	-86.49	72.41
1061	1061		[3921, 2215]	4.81	-165.73	0.6	2.66	0.96	-14.24	28.51
1062	1062		[3804, 3167]	23.08	-154.36	0.5	4.14	2.7	-41.32	66.96
1063	1063	FoilHole_21830282_Data_21829764_21829765_20200122_1134.tif	[1081, 331]	77.95	-81.8	0.64	7.01	4.53	21.66	76.54
1066	1066		[3682, 2482]	11.51	-25.3	0.44	4.06	1.19	-25.72	0.42
1067	1067		[3437, 2742]	6.77	-6.05	0.45	2.18	1.8	-43.64	37.59
1068	1068	FoilHole_21830393_Data_21829764_21829765_20200122_1244.tif	[2278, 573]	7.9	-9.7	0.45	3.01	1.51	2.28	11.98
1069	1069		[3117, 2861]	42.64	-17.81	0.51	6.14	3.56	-89.17	71.36
1070	1070		[1052, 3111]	9.68	-144.22	0.46	3.34	1.34	20.87	14.91
1071	1071		[878, 3543]	45.37	-160.95	0.42	7.66	2.67	-4.99	24.04
1072	1072		[909, 3568]	8.09	-90.95	0.44	3.04	1.59	-49.83	41.12
1074	1074		[2588, 1729]	19.67	-136.78	0.48	3.5	2.58	77	33.78
1075	1075		[3600, 2811]	19.4	-141.37	0.46	4.66	2.5	49.83	11.2
1076	1076		[2595, 3371]	83.85	-128.72	0.5	12.25	3.88	62.65	11.37
1077	1077		[3979, 3215]	18.34	-117.9	0.58	6.41	1.5	76.74	14.64
1079	1079		[3791, 3857]	5.43	-130.08	0.46	4.7	0.89	38.37	11.55
1080	1080	FoilHole_21830286_Data_21829764_21829765_20200122_1137.tif	[3075, 637]	6.13	-11.9	0.52	3.7	1.13	-23.27	11.37
1081	1081		[1209, 1461]	8.6	-115.26	0.44	2.78	1.9	49.81	14.93
1083	1083		[1247, 2463]	7.09	-163.88	0.5	2.72	1.48	25.49	9.37
1084	1084		[1390, 3610]	38.33	-105.04	0.51	7.95	2.65	69.84	5.12
1085	1085		[2975, 3548]	18.29	-167.22	0.49	4.64	2.6	5.16	7.62
1088	1088	FoilHole_21830220_Data_21829764_21829765_20200122_1017.tif	[696, 3241]	9.35	-83.23	0.46	3.89	1.37	-51.03	32.2
1089	1089		[1159, 3460]	11.97	-78.02	0.45	3.41	2.03	-79.36	1.34
1090	1090		[2356, 3718]	29.53	-111.49	0.46	4.37	3.46	-54.88	56.61
1091	1091	FoilHole_21830480_Data_21829764_21829765_20200122_1315.tif	[608, 738]	14.13	-164.43	0.44	3.88	2.11	-61.54	77.11
1092	1092		[419, 2944]	7.43	-169.09	0.51	3.51	1.21	41.55	30.64
1093	1093		[3729, 3307]	27.32	-80.97	0.61	7.55	2.4	-71.63	9.34
1094	1094	FoilHole_21832552_Data_21829764_21829765_20200122_1454.tif	[3063, 326]	88.27	-153.53	0.5	10.69	3.78	26.34	0.13
1095	1095		[657, 226]	10.03	-158.96	0.44	2.71	1.85	-16.45	37.49
1096	1096		[2607, 428]	5.17	-158.86	0.63	10.42	1.06	22.88	1.74
1097	1097		[2351, 587]	29.48	-152.17	0.52	9.3	1.41	22.42	5.41
1098	1098		[2140, 1076]	35.42	-157.13	0.6	10.92	2.26	35.25	12.38
1100	1100		[3385, 1240]	15.44	-156.94	0.45	6.11	2.29	20.14	2.92
1101	1101		[3439, 1770]	60.23	-155.09	0.44	9.56	3.73	28.87	3.96
1102	1102		[1523, 1674]	13.55	-146.74	0.49	8.79	1.34	17.61	15.65
1103	1103		[3948, 2348]	19.17	-141.23	0.47	4.3	2.12	66.99	28.22
1104	1104		[1791, 2317]	14.87	-158.54	0.46	4.46	2.16	54.08	32.62
1108	1108		[3345, 2789]	10.45	-157.75	0.57	3.11	1.42	24.48	2.23
1109	1109		[2941, 3108]	10.52	-151.37	0.52	3.65	1.2	49.48	20.85
1110	1110		[3508, 3087]	28.46	-149.35	0.54	5.28	2.41	11.3	19.35
1111	1111		[1811, 3438]	17.63	-155.55	0.43	17.24	1.21	27.83	3.38
1112	1112		[1709, 3651]	2.99	-154.39	0.42	15.67	0.27	23.82	1.79
1113	1113		[3218, 3508]	11.1	-157.71	0.62	6.95	1.16	29.06	6.77
1115	1115	FoilHole_21830620_Data_21829764_21829765_20200122_1333.tif	[1640, 566]	14.89	-91.95	0.44	7.45	1.93	-76.76	15.19
1116	1116		[1228, 1031]	86.44	-78.94	0.56	11.29	6.15	-57.33	21.61
1117	1117		[652, 762]	35.47	-76.81	0.57	4.72	3.83	-64.73	12.08
1118	1118		[2227, 2437]	7.98	-107.61	0.44	2.61	1.56	30.79	41.6
1119	1119	FoilHole_21833398_Data_21829764_21829765_20200122_1620.tif	[561, 3123]	7.45	-83.96	0.51	2.4	1.52	54.56	41.48
1120	1120		[2430, 3657]	9.31	-93.27	0.57	3.32	1.43	84.56	2.17
1122	1122	FoilHole_21833606_Data_21829764_21829765_20200122_1821.tif	[832, 1151]	22.67	-94.56	0.49	6.83	2.25	70.37	15.07
1123	1123	FoilHole_21833486_Data_21829764_21829765_20200122_1727.tif	[3586, 1393]	22.43	-70.63	0.46	5.19	2.59	-81.45	10.82
1124	1124		[3920, 1364]	4.54	-110.47	0.49	2.42	1.11	66.85	2.68
1125	1125		[3903, 1426]	15.35	-164.58	0.42	2.87	2.12	-59.15	74.57
1127	1127		[1513, 1223]	10.97	-148.96	0.48	3.47	1.52	10.08	20.96
1129	1129		[1983, 3363]	7.04	-158.86	0.48	2.94	1.2	43.05	21.91
1130	1130		[3558, 3568]	15.42	-166.29	0.6	2.78	2.3	12.66	1.05
1131	1131		[1457, 3694]	4.83	-148.8	0.47	3.44	0.7	28.32	2.88
1132	1132	FoilHole_21830467_Data_21829764_21829765_20200122_1310.tif	[349, 481]	18.24	-166.06	0.43	4.71	2.76	33.4	19.46
1133	1133		[3524, 790]	6.82	-154.27	0.52	2.92	1.14	-85.68	68.59
1134	1134		[3671, 1290]	11.21	-151.09	0.46	3.53	2.12	44.33	15.42
1137	1137	FoilHole_21830448_Data_21829764_21829765_20200122_1306.tif	[684, 179]	9.96	-137.2	0.64	2.97	1.55	29.85	12.95
1138	1138		[1152, 307]	16.97	-147.18	0.51	3.19	2.37	25.24	7.58
1139	1139		[2309, 1074]	6.89	-105.94	0.49	12.12	1.36	78.83	4.77
1140	1140		[638, 548]	14.1	-156.7	0.55	6.1	1.99	-6.21	29.51
1141	1141		[3034, 924]	13.3	-95.15	0.49	6.5	1.86	59.45	25.4
1142	1142		[1612, 1067]	2.13	-152.99	0.45	3.99	0.63	28.97	1.96
1143	1143		[879, 1556]	10.34	-156.9	0.49	3.45	1.5	41.28	18.18
1144	1144		[1307, 1601]	6.49	-130.29	0.48	3.23	1.3	45.36	4.35
1147	1147		[2332, 2144]	21.57	-157.26	0.52	7.37	1.3	38.05	15.31
1148	1148		[3073, 2221]	14.78	-159.05	0.48	4.73	1.57	14.77	6.18
1149	1149		[1383, 2298]	24.52	-160.55	0.43	4.07	3.03	-46.46	65.91
1150	1150		[3531, 2472]	9.46	-141.42	0.49	5.85	1.05	15.62	22.96
1151	1151		[3463, 2746]	19.54	-146.29	0.59	4.04	2.08	61.09	27.38
1153	1153		[3020, 2869]	11.51	-165.39	0.56	4.9	2.29	-5.55	20.16
1154	1154		[1367, 3084]	36.21	-156.59	0.43	8.13	2.52	36.72	13.31
1158	1158	FoilHole_21836311_Data_21829764_21829765_20200123_0053.tif	[1656, 830]	7.45	-144.53	0.57	2.52	1.67	16.01	19.46
1159	1159	FoilHole_21832445_Data_21829764_21829765_20200122_1336.tif	[2677, 1279]	29.44	-102.51	0.45	5.62	2.67	-61.63	40.88
1161	1161		[3807, 2647]	8.45	-157.69	0.44	3.62	1.19	6.05	16.26
1162	1162		[3723, 3099]	4.2	-162.66	0.62	3.16	1.11	12.89	4.45
1163	1163	FoilHole_21832530_Data_21829764_21829765_20200122_1441.tif	[2970, 338]	7.68	-149.57	0.5	2.98	1.09	89.1	58.67
1164	1164		[958, 621]	19.74	-158.29	0.59	5.71	1.62	-19.57	41.28
1165	1165		[3853, 1809]	14.15	-160.19	0.46	3.3	2.67	-17.5	37.31
1166	1166		[1005, 2191]	5.95	-166.62	0.54	4.37	1.34	4.12	9.26
1167	1167		[452, 3100]	24.44	-162.84	0.45	5.82	1.92	12.9	4.26
1168	1168		[3535, 3185]	14.86	-158.24	0.56	5.69	1.69	-6.06	27.82
1169	1169		[3497, 3279]	7.12	-132.15	0.53	3.14	1.53	47.69	0.16
1170	1170		[687, 3719]	37.32	-156.98	0.44	4.81	3.54	-59.07	82.09
1171	1171		[2789, 3626]	10.84	-155.46	0.48	5.21	1.17	9.02	15.52
1172	1172	FoilHole_21830528_Data_21829764_21829765_20200122_1324.tif	[3693, 688]	14.77	-123.81	0.53	5.36	1.76	60.08	3.89
1173	1173		[3251, 808]	27.82	-133.31	0.51	4.75	2.77	-0.51	47.2
1175	1175		[3797, 3554]	14.25	-139.03	0.53	2.75	2.32	18.59	22.38
1177	1177		[3147, 364]	8.51	-92.13	0.44	3.5	2.04	49.29	38.58
1178	1178		[2512, 899]	9	-12.44	0.52	3.39	1.48	-56.88	44.44
1179	1179		[1169, 897]	12.81	-163.4	0.48	4.13	1.72	-20.27	36.87
1180	1180	FoilHole_21832588_Data_21829764_21829765_20200122_1512.tif	[1224, 1032]	33.81	-142.33	0.44	7.82	2.35	23.19	14.48
1181	1181		[2085, 839]	10.51	-147.72	0.46	3.18	1.82	33.4	1.12
1182	1182		[1625, 841]	16.57	-158.34	0.45	4.35	2.92	42.23	20.57
1183	1183		[708, 1503]	14.83	-142.97	0.61	4	1.79	77.18	40.15
1184	1184		[1165, 1843]	12.99	-150.64	0.6	3.74	1.77	29.56	0.2
1185	1185		[460, 2022]	24.52	-153.34	0.48	4.77	3.4	50.3	23.64
1187	1187		[3306, 3706]	60.57	-162.25	0.62	7.32	4.86	46.42	28.67
1188	1188		[501, 3528]	12	-159.41	0.53	5.54	1.51	18.62	1.97
1189	1189		[2675, 3713]	10.8	-170.68	0.43	2.62	2.19	1.34	7.98
1190	1190		[3310, 3841]	8.12	-8.98	0.44	3.41	1.05	36.68	45.66
1191	1191	FoilHole_21830262_Data_21829764_21829765_20200122_1118.tif	[441, 1174]	19.49	-168.64	0.42	5.86	2.52	-11.41	22.77
1192	1192		[3764, 3098]	8	-170.72	0.46	3.65	1.35	58.29	49.01
1193	1193		[3076, 3197]	8.46	-168.52	0.51	3.05	1.3	-30.46	41.94
1194	1194	FoilHole_21830368_Data_21829764_21829765_20200122_1230.tif	[1329, 3486]	9.14	-162.3	0.42	2.97	1.65	43.04	25.34
1195	1195	FoilHole_21836545_Data_21829764_21829765_20200123_0130.tif	[3840, 197]	10.88	-62.93	0.47	2.97	1.74	-51.83	11.1
1196	1196		[3671, 876]	12.31	-100.45	0.43	5.9	1.92	50.48	29.07
1197	1197		[2351, 2764]	3.95	-172.37	0.61	3.31	0.97	-33.28	40.91
1199	1199	FoilHole_21830264_Data_21829764_21829765_20200122_1119.tif	[2917, 213]	9.64	-134.76	0.42	4.08	1	39.51	5.73
1200	1200		[3441, 456]	58.76	-112.16	0.42	8.01	3.08	48.5	19.34
1201	1201		[1706, 464]	25.73	-109.92	0.42	5.57	3.43	50.6	19.48
1202	1202		[2161, 605]	29.08	-127.48	0.42	4.46	2.89	-60.07	67.41
1203	1203		[1757, 1092]	5.96	-147.12	0.48	3.82	1.59	22	10.88
1204	1204		[1403, 2120]	5.61	-163.88	0.43	2.83	0.99	-50.13	66.25
1206	1206		[2796, 2950]	112.3	-104.46	0.48	15.48	4.63	-70.08	34.38
1207	1207		[595, 2931]	10.99	-90.86	0.42	3.61	1.47	78.29	10.85
1208	1208		[3463, 3350]	34.79	-102.61	0.42	5.85	2.77	65.72	11.67
1209	1209		[284, 3524]	66.55	-86.98	0.43	5.98	4.32	-80.03	6.95
1211	1211		[1687, 3782]	32.06	-87.29	0.43	4.7	2.89	69.01	23.7
1212	1212		[934, 3781]	33.55	-83.86	0.42	4.61	3.82	39.45	56.69
1213	1213		[3524, 3624]	6.77	-172.63	0.57	3.72	1.45	-2.23	9.6
1214	1214		[3975, 3763]	5.67	-136.72	0.44	2.87	1.01	49.56	6.28
1215	1215		[2211, 3947]	7.4	-105.63	0.54	2.66	1.24	-65.27	40.36
1216	1216	FoilHole_21832548_Data_21829764_21829765_20200122_1451.tif	[1736, 246]	9.17	-102.55	0.51	3.69	1.18	63.89	13.56
1217	1217		[2913, 616]	37.8	-124.08	0.52	6.48	2.61	21.96	33.96
1218	1218		[3880, 1529]	79.6	-112.84	0.56	12.41	4.41	84.49	17.33
1220	1220		[3345, 1097]	16.44	-117.07	0.5	5.02	1.72	63.45	0.52
1221	1221		[905, 2182]	49.45	-103.58	0.5	8.49	5.34	-14.39	89.19
1222	1222		[3275, 2637]	7.07	-101.85	0.52	2.55	1.5	74.91	3.24
1223	1223		[2771, 2910]	4.6	-122.16	0.47	2.84	0.8	41.65	16.19
1224	1224		[1665, 2924]	16.25	-131.75	0.53	3.75	1.82	13.17	35.08
1226	1226		[1177, 561]	9.09	-149.99	0.44	3.07	1.49	55.13	25.12
1228	1228		[3458, 638]	5.43	-160.19	0.47	2.27	1.03	46.72	26.91
1229	1229		[316, 665]	9.25	-157.65	0.51	3.8	1.48	15.29	7.06
1230	1230		[2934, 875]	24.88	-149.23	0.47	4.2	2.86	-77.55	71.68
1233	1233		[219, 1328]	2.91	-114.32	0.63	3.47	0.53	55.89	9.79
1234	1234		[2610, 1410]	41.8	-157.98	0.44	7.12	3.82	-19.38	41.4
1235	1235		[2228, 1750]	16.18	-132.44	0.46	7.35	2.01	41.37	6.19
1238	1238		[116, 1918]	3.67	-155.04	0.47	2.27	0.85	22.65	2.31
1239	1239		[3233, 2077]	24.78	-143.7	0.44	5.09	2.42	12.88	23.42
1240	1240		[228, 2454]	24.89	-142.58	0.43	4.56	3.53	74.64	37.22
1241	1241		[718, 2539]	33.55	-130.47	0.42	5.69	2.4	6.98	42.55
1243	1243		[3828, 2892]	5.36	-117.81	0.53	2.7	1	53.81	8.38
1244	1244		[3950, 2963]	8.19	-93.4	0.49	2.74	1.41	62.03	24.57
1245	1245		[1856, 3677]	36.65	-129.88	0.46	10.67	2.16	42.73	7.39
1246	1246		[333, 3477]	16.58	-113.81	0.49	4.29	2.17	-46.31	67.5
1247	1247		[2959, 3715]	24.03	-135.92	0.43	7.78	2.25	50.58	6.5
1248	1248		[2322, 3727]	10.57	-142.82	0.49	2.64	1.89	-76.4	66.42
1249	1249	FoilHole_21833727_Data_21829764_21829765_20200122_1837.tif	[2110, 1138]	18.16	-15.3	0.43	4.2	2.87	9.54	24.84
1252	1252		[3606, 2215]	8.93	-82.97	0.46	3.19	1.32	61.4	35.63
1253	1253		[1077, 2238]	6.8	-85.33	0.45	2.95	1.52	-66.95	18.38
1254	1254		[3177, 3075]	8.76	-77.64	0.42	3.03	1.44	33.43	68.93
1256	1256	FoilHole_21833426_Data_21829764_21829765_20200122_1641.tif	[1012, 772]	53.92	-19.44	0.63	6.33	3.98	-16.82	2.62
1257	1257		[447, 2389]	5.01	-84.05	0.42	2.12	1.35	86.62	9.33
1258	1258	FoilHole_21832545_Data_21829764_21829765_20200122_1449.tif	[986, 814]	134	-164.37	0.57	11.59	5.13	-19.12	34.75
1259	1259		[1956, 708]	16.49	-165.53	0.58	4.06	2.35	17.71	3.24
1260	1260		[1110, 883]	7.84	-138.16	0.44	3.67	0.95	50.61	8.77
1262	1262		[972, 1500]	10.61	-148.77	0.57	2.54	1.93	36.4	5.17
1263	1263		[2470, 1620]	10.51	-168.28	0.58	3.05	1.66	27.81	16.09
1264	1264		[2245, 1842]	11.83	-152.22	0.47	3.21	1.46	88.07	60.29
1265	1265		[685, 1809]	10.42	-169.12	0.52	3.25	1.37	-12.77	23.65
1266	1266		[2953, 2310]	6.3	-164.47	0.51	2.85	1.08	19.61	4.08
1267	1267		[3925, 2492]	8.97	-160.08	0.45	3.51	1.29	49.47	29.55
1268	1268		[1532, 2539]	11.8	-14.68	0.44	2.89	2.11	-77.24	62.56
1269	1269		[3757, 2863]	14.39	-147.74	0.43	3.72	1.67	59.26	27
1270	1270		[3459, 3451]	6.2	-152.19	0.51	2.77	1.29	47.39	19.58
1271	1271		[2930, 3834]	8.41	-98.24	0.44	2.85	2.13	-28.53	69.71
1272	1272	FoilHole_21832499_Data_21829764_21829765_20200122_1418.tif	[3773, 205]	18.64	-160.37	0.53	3.28	2.53	29.43	9.8
1273	1273		[2261, 209]	6.94	-170.95	0.52	2.57	1.29	12.8	3.75
1274	1274		[3174, 314]	8.6	-169.93	0.42	4.51	1.05	1.75	8.32
1276	1276		[222, 671]	7.72	-157.31	0.43	2.81	1.55	42.35	19.66
1277	1277		[2243, 1417]	19.58	-163.49	0.53	3.91	2.43	-74.13	89.36
1280	1280		[694, 2767]	35.78	-161.66	0.45	5.93	2.58	61.53	43.19
1281	1281		[1086, 3032]	15.11	-120.7	0.52	3.79	1.78	54.3	5
1282	1282	FoilHole_21830355_Data_21829764_21829765_20200122_1219.tif	[417, 2514]	10.81	-91.02	0.49	5.66	1.53	76	12.98
1283	1283	FoilHole_21830365_Data_21829764_21829765_20200122_1228.tif	[3910, 216]	12.75	-125.96	0.44	4.21	1.72	59.09	5.05
1285	1285		[715, 436]	7.97	-93.65	0.48	2.47	1.43	42.4	43.95
1286	1286		[3086, 1032]	29.16	-113.89	0.47	6.38	2.25	70.12	4.01
1287	1287		[2225, 807]	7.04	-141.71	0.43	4.11	1.5	38.55	0.26
1289	1289		[2945, 1585]	7.63	-95.02	0.64	3.01	2.13	-70.12	24.9
1291	1291		[598, 2534]	5.27	-12.67	0.44	3.01	0.94	9.36	22.03
1297	1297		[3784, 3309]	16.34	-109.44	0.49	5.4	1.91	43.9	26.66
1300	1300	FoilHole_21832615_Data_21829764_21829765_20200122_1526.tif	[446, 1720]	12.61	-152.49	0.56	2.84	2.05	43.33	15.82
1301	1301		[3089, 3137]	15.36	-117.14	0.45	6.21	1.59	81.28	18.42
1302	1302		[3257, 3266]	11.99	-167.47	0.46	3.78	1.69	-2.86	15.39
1304	1304		[3088, 3756]	17.98	-139.63	0.44	6.55	1.98	26.95	13.42
1306	1306	FoilHole_21833589_Data_21829764_21829765_20200122_1816.tif	[1231, 110]	3.18	-20.19	0.64	1.65	0.95	-22.04	1.85
1307	1307		[3584, 1999]	7.48	-37.06	0.43	2.96	1.64	-1.21	35.85
1309	1309	FoilHole_21833725_Data_21829764_21829765_20200122_1835.tif	[342, 538]	11.17	-105.94	0.45	3.09	1.84	19.18	54.88
1310	1310		[1518, 964]	8.1	-104.98	0.43	3.39	1.58	26	49.02
1311	1311		[2231, 1397]	6.86	-100.86	0.46	3.59	1.32	56.65	22.49
1312	1312		[1197, 1760]	15.85	-100.49	0.47	4.22	2.17	76.59	2.92
1313	1313		[1205, 2373]	34.25	-100.66	0.43	5.84	2.96	72.98	6.36
1314	1314	FoilHole_21832566_Data_21829764_21829765_20200122_1502.tif	[1549, 209]	18.53	-144.67	0.46	4.6	2.42	7.53	27.8
1317	1317		[3432, 772]	50.72	-150.65	0.51	8.29	3.16	34.96	5.61
1318	1318		[2434, 1325]	26.9	-148.54	0.43	9.39	1.82	40.77	9.31
1320	1320		[3931, 1294]	17.43	-165.46	0.64	4.14	3.19	18.46	3.92
1321	1321		[603, 1299]	34.28	-163.11	0.57	8.08	2.71	1.04	15.85
1322	1322		[3189, 1562]	7.18	-104.84	0.42	4.57	1.16	-83.95	20.89
1323	1323		[455, 2331]	30.42	-144.04	0.53	6.43	3.05	52.86	16.9
1324	1324		[1036, 2235]	4.11	-158.37	0.44	3.31	0.92	25.08	3.45
1327	1327		[380, 3020]	10.8	-159.61	0.61	2.87	1.67	17.95	2.44
1328	1328		[455, 3233]	11.49	-123.48	0.44	4.74	2.21	87.18	30.66
1330	1330		[1187, 3489]	3.2	-159.38	0.52	2.35	0.83	33.59	12.97
1331	1331		[2063, 3769]	22.57	-152.57	0.62	5.11	2.47	42.79	15.36
1332	1332		[1707, 3866]	4.56	-135.85	0.62	3.61	0.64	29.39	14.76
1334	1334	FoilHole_21832562_Data_21829764_21829765_20200122_1459.tif	[1716, 981]	121.12	-150.51	0.46	12.13	5.32	71.24	41.75
1336	1336		[329, 851]	13.15	-148.83	0.49	5.35	1.11	41.3	10.13
1338	1338		[442, 1519]	14.35	-136.71	0.55	3.53	1.66	30.71	12.58
1340	1340		[2267, 2425]	5.6	-155.51	0.61	2.46	0.99	62.91	38.42
1342	1342		[1901, 3297]	5.74	-163.84	0.47	2.62	1.1	22.58	6.42
1343	1343		[3749, 3671]	6.61	-148.31	0.49	4.84	1.81	35.44	3.75
1344	1344		[686, 3670]	24.99	-150.05	0.42	4.71	2.34	31.71	1.76
1345	1345	FoilHole_21830433_Data_21829764_21829765_20200122_1256.tif	[2408, 329]	7.25	-133.13	0.6	3.16	1.18	66.69	19.82
1346	1346		[3607, 660]	9.84	-140.01	0.43	5.9	1.06	33.75	6.24
1347	1347		[2371, 699]	27.81	-141.62	0.49	6.78	1.97	6.78	31.6
1348	1348		[1168, 1017]	10.83	-119.23	0.45	4.4	1.37	62.45	1.68
1349	1349		[1688, 835]	13.69	-135.09	0.45	5.48	1.65	30.99	13.92
1350	1350		[3524, 971]	42.49	-160.42	0.45	6.47	2.97	39.71	20.13
1351	1351		[3045, 1463]	9.92	-140.97	0.44	7.57	1.4	55.98	16.95
1352	1352		[3875, 1684]	31.24	-132.67	0.43	4.25	3.17	-51.85	80.82
1353	1353		[2280, 2065]	10.68	-131.77	0.47	2.9	1.53	85.56	37.33
1354	1354		[726, 3154]	4.52	-15.71	0.54	2.39	1.34	2.1	17.81
1355	1355		[836, 3488]	11.68	-10.87	0.46	2.37	2.16	37.3	48.17
1359	1359		[821, 726]	7.15	-128.19	0.44	2.74	1.65	83.86	32.05
1360	1360		[3667, 1012]	17.66	-150.31	0.64	5.56	1.46	30.66	0.97
1362	1362		[3727, 1826]	11.9	-162.12	0.55	3.36	1.83	13.87	4.01
1363	1363	FoilHole_21830232_Data_21829764_21829765_20200122_1026.tif	[2075, 644]	18.76	-173.57	0.44	4.62	2.54	-39.78	46.21
1364	1364		[3451, 943]	34.95	-170.04	0.49	5.47	3.98	17.02	7.06
1365	1365		[1876, 1618]	47.75	-163.73	0.48	13.67	2.82	-9.55	25.82
1366	1366		[2347, 1982]	23.03	-162.28	0.47	4.82	2.81	26.72	9
1367	1367		[1681, 2938]	36.87	-149.21	0.6	4.88	3.78	34.06	3.27
1368	1368		[3130, 2754]	6.69	-133.68	0.47	2.47	1.81	-0.82	47.14
1369	1369		[1979, 3293]	11.08	-118.51	0.43	5.57	1.52	59.33	2.16
1371	1371	FoilHole_21833463_Data_21829764_21829765_20200122_1715.tif	[2272, 521]	9.08	-104.44	0.49	2.52	1.63	-85.27	19.17
1372	1372		[2986, 750]	5.29	-11.85	0.54	2.39	0.91	26.15	38
1374	1374		[2495, 2921]	10.8	-11.93	0.48	5.65	1.23	-32.8	20.87
1376	1376	FoilHole_21830435_Data_21829764_21829765_20200122_1257.tif	[3698, 588]	13.54	-147.21	0.44	4.45	2.31	-78.15	69.06
1377	1377		[2523, 2600]	16.7	-87.8	0.52	4.56	1.84	-89.58	1.78
1378	1378		[1192, 2954]	25.1	-77.42	0.45	3.99	2.65	-48.29	29.13
1379	1379	FoilHole_21830541_Data_21829764_21829765_20200122_1326.tif	[1216, 416]	14.17	-83.83	0.45	2.74	2.39	72.05	24.12
1381	1381		[3165, 1538]	31.9	-127.01	0.65	5.4	2.91	62.46	9.47
1382	1382		[3265, 1421]	8.95	-150.33	0.62	4.78	1.08	40.28	10.61
1385	1385		[3953, 3407]	8.6	-135.61	0.59	4.48	1.02	77.22	32.83
1387	1387		[3316, 518]	41.11	-159.62	0.43	4.38	3.78	29.65	9.27
1388	1388		[1180, 551]	3.91	-146.89	0.44	1.58	1.05	26.8	6.31
1389	1389		[1776, 765]	37.24	-166.12	0.42	5.53	2.97	-7.41	21.29
1391	1391		[1197, 1338]	7.02	-159.81	0.62	3.1	1.32	28.12	7.93
1392	1392		[3492, 1891]	8.09	-151.12	0.48	3.99	0.95	53.75	24.87
1393	1393		[2971, 3608]	6.4	-159.08	0.49	4.31	0.9	28.57	7.65
1394	1394		[3669, 3691]	6.49	-163.31	0.52	2.54	1.48	7.87	8.82
1395	1395	FoilHole_21833555_Data_21829764_21829765_20200122_1807.tif	[1811, 1404]	8.63	-38.59	0.53	2.51	1.43	-48.51	9.92
1396	1396		[2188, 1868]	7.89	-80.51	0.5	3.79	1.09	-82.8	2.29
1397	1397		[1721, 3265]	21.46	-78.11	0.42	3.94	2.76	-0.76	77.35
1398	1398	FoilHole_21833390_Data_21829764_21829765_20200122_1613.tif	[809, 352]	5.9	-108.1	0.55	4.26	0.98	54.11	17.79
1399	1399		[383, 2261]	6.63	-119.2	0.52	5.03	1.04	65.18	4.38
1400	1400	FoilHole_21830317_Data_21829764_21829765_20200122_1159.tif	[193, 1651]	18.95	-100.53	0.44	4.32	2.5	57.97	21.5
1401	1401		[551, 1805]	8.24	-155.7	0.5	2.38	1.42	49.47	25.17
1402	1402		[2603, 3190]	10.14	-149.23	0.57	2.82	1.63	15.27	15.5
1403	1403	FoilHole_21833448_Data_21829764_21829765_20200122_1656.tif	[3599, 189]	6.33	-167.46	0.46	2.41	1.45	57.74	45.2
1404	1404		[1440, 1300]	15.5	-7.91	0.55	3.21	2.61	3.07	10.98
1406	1406		[640, 1883]	12.35	-159.03	0.45	3.13	2.31	32.59	11.62
1407	1407		[255, 3383]	10.39	-108.42	0.5	4.2	1.29	70.75	0.83
1408	1408	FoilHole_21833467_Data_21829764_21829765_20200122_1718.tif	[3716, 2936]	6.14	-61.9	0.49	2.15	1.4	-67.53	5.63
1410	1410	FoilHole_21830345_Data_21829764_21829765_20200122_1218.tif	[3288, 903]	13.04	-170.91	0.46	2.96	2.07	57.69	48.6
1411	1411	FoilHole_21832723_Data_21829764_21829765_20200122_1558.tif	[917, 2825]	11.64	-48.77	0.5	3.67	1.77	-57.07	8.3
1412	1412		[276, 3043]	13.37	-157.89	0.42	6.49	1.71	34.84	12.73
1413	1413		[547, 2986]	3.47	-140.13	0.59	5.11	0.69	26.27	13.6
1414	1414	FoilHole_21830333_Data_21829764_21829765_20200122_1208.tif	[1465, 1738]	11	-164.02	0.49	2.81	1.89	0.62	15.36
1415	1415		[185, 3498]	7.57	-136	0.46	2.69	1.47	64.28	20.28
1416	1416	FoilHole_21830321_Data_21829764_21829765_20200122_1202.tif	[3294, 2399]	3.16	-110.79	0.42	2.08	0.86	88.05	18.84
1418	1418	FoilHole_21836306_Data_21829764_21829765_20200123_0049.tif	[652, 3019]	12.91	-164.46	0.44	3.32	1.88	-31.67	47.21
1419	1419		[3371, 3529]	9.27	-126.79	0.43	3.06	1.65	71.21	18
1420	1420	FoilHole_21833549_Data_21829764_21829765_20200122_1804.tif	[1804, 200]	35.23	-41.1	0.46	4.92	2.91	12.66	53.76
1421	1421		[1067, 1003]	15.13	-58.77	0.47	4.15	1.96	-38.08	20.69
1422	1422		[3239, 1223]	5.24	-37.65	0.52	1.85	1.3	-20.34	17.31
1423	1423		[2785, 1701]	17.3	-56.8	0.5	5.66	1.52	-59.69	2.89
1424	1424		[408, 1539]	11.67	-33.52	0.49	2.7	2	78.11	68.37
1425	1425		[3267, 1715]	17.61	-17.2	0.54	5.12	1.82	-18.77	1.57
1426	1426		[2236, 1853]	13.76	-23.78	0.5	4.52	1.38	-34.1	10.32
1427	1427		[1103, 2125]	11.67	-23.85	0.42	3.86	1.86	22.08	45.93
1428	1428		[3104, 2912]	8.48	-61.26	0.51	3.96	1.21	-45.56	15.7
1430	1430	FoilHole_21830228_Data_21829764_21829765_20200122_1023.tif	[3491, 472]	14.74	-170.34	0.61	4.39	1.74	54.09	44.43
1431	1431		[3372, 820]	8.91	-30.82	0.61	2.74	1.56	-58.4	27.58
1432	1432		[1103, 1065]	12.85	-158.44	0.45	3.67	2.48	33.72	12.16
1433	1433		[2343, 1744]	10.12	-120.15	0.45	5.34	1.66	85.2	25.35
1434	1434		[3342, 1961]	14.04	-142.03	0.51	5.01	1.84	46.66	8.69
1435	1435		[1487, 2183]	10.66	-153.81	0.44	3.28	1.73	52.84	26.65
1436	1436		[1590, 2980]	41.34	-158.48	0.43	6.93	2.4	12.19	9.33
1438	1438		[3837, 2955]	7.92	-161.35	0.54	3.01	1.07	7.43	11.22
1439	1439		[366, 3153]	4.19	-136.83	0.65	2.03	0.96	-7.48	50.65
1440	1440		[1298, 3563]	6.21	-132.46	0.45	5	0.99	36.8	10.74
1441	1441	FoilHole_21832581_Data_21829764_21829765_20200122_1507.tif	[3853, 222]	14.61	-168.79	0.43	4.08	1.58	-36.92	48.13
1442	1442		[3248, 370]	15.6	-155.63	0.59	3.36	3.1	61	36.63
1443	1443		[2561, 299]	5.8	-165.46	0.47	2.01	1.22	26.64	12.1
1444	1444		[3865, 574]	11.53	-170.55	0.52	2.75	2.09	-35.35	44.8
1445	1445		[1299, 1736]	12.83	-168.26	0.45	3.43	1.91	33.55	21.81
1447	1447	FoilHole_21833497_Data_21829764_21829765_20200122_1735.tif	[1573, 450]	8.09	-99.92	0.42	3.29	1.3	-11.6	88.32
1449	1449		[299, 3889]	14.38	-73.24	0.43	2.56	2.49	82.95	23.81
1450	1450	FoilHole_21832570_Data_21829764_21829765_20200122_1505.tif	[1207, 84]	7.44	-139.5	0.55	4.04	0.91	15.25	25.25
1453	1453		[3803, 391]	25.9	-165.02	0.5	4.32	3.43	-84.1	80.92
1454	1454		[3065, 629]	19.24	-149.37	0.48	3.47	2.65	-15.9	46.53
1455	1455		[1567, 785]	9.25	-136.46	0.5	5.33	1.43	50.85	7.31
1457	1457		[2435, 836]	18.67	-143.29	0.45	3.4	2.98	-31.02	67.73
1458	1458		[147, 1107]	13.71	-151.39	0.42	3.72	2.1	73.06	44.45
1459	1459		[3790, 1378]	10.73	-170.21	0.45	5.96	1.56	-2.46	12.25
1460	1460		[1484, 1496]	5.27	-142.54	0.45	1.84	1.38	25.58	11.88
1461	1461		[3513, 1668]	12.14	-153.32	0.46	3.53	2.1	-6.21	32.89
1462	1462		[789, 1690]	15.91	-136.34	0.46	3.72	2.03	35.76	7.9
1463	1463		[2549, 2013]	15.42	-137.78	0.53	3.48	2.29	24.75	17.47
1464	1464		[546, 2519]	8.42	-129.4	0.47	3.2	1.69	89.76	39.16
1465	1465		[769, 2479]	12.7	-144.8	0.45	2.73	2.07	-3.16	38.36
1466	1466		[2800, 2999]	14.51	-152.38	0.55	3.19	2.7	-49.25	76.87
1467	1467		[2194, 3531]	19.99	-149.51	0.46	3.69	2.75	6.47	24.02
1468	1468		[1821, 3671]	20.82	-151.17	0.51	5.07	1.97	70.33	41.5
1469	1469		[1462, 3673]	7.05	-145.41	0.48	3.19	1.5	62.36	27.77
1470	1470	FoilHole_21832663_Data_21829764_21829765_20200122_1544.tif	[3150, 568]	10.85	-166.15	0.47	3.97	2.19	31.45	17.6
1471	1471		[1506, 1300]	6.13	-164.2	0.6	3.29	1.21	11.21	4.59
1472	1472		[2626, 3767]	7.94	-168.8	0.49	2.67	1.36	33.41	22.21
1473	1473	FoilHole_21836258_Data_21829764_21829765_20200123_0026.tif	[1069, 343]	7.96	-161.38	0.48	2.96	1.95	-4.97	23.59
1474	1474		[1858, 640]	38.81	-71.45	0.49	5.42	4.32	50.42	58.13
1475	1475		[1345, 518]	12.47	-34.06	0.47	3.5	1.6	-28.92	5.14
1476	1476		[1484, 754]	19.22	-51.34	0.46	3.27	2.33	-6.53	44.81
1477	1477		[749, 1653]	7.89	-36.42	0.48	2.63	1.51	-81.03	44.61
1478	1478		[2878, 2581]	12.94	-89.91	0.47	3.26	1.71	-54.12	35.79
1480	1480		[2881, 527]	47.91	-82.5	0.42	6.76	3.96	76.01	21.49
1481	1481		[3946, 1127]	13.36	-87.56	0.46	3.87	1.78	-53.85	33.71
1483	1483		[2999, 2274]	8.26	-81.99	0.48	2.27	1.42	-88.43	6.44
1485	1485		[3403, 3215]	102.12	-102.34	0.5	8.83	5.52	-79.77	22.57
1486	1486		[2661, 2933]	22.01	-79.84	0.64	5.21	2.5	70.97	29.19
1487	1487		[1494, 3039]	8.24	-97.06	0.43	5.05	1.77	-72.85	24.21
1488	1488		[331, 2982]	4.83	-63.68	0.65	3.37	0.87	-45.24	18.44
1489	1489		[1484, 3472]	47.1	-74.09	0.56	8.08	2.81	-78.75	4.66
1491	1491		[3071, 3853]	10.17	-110.35	0.52	3.22	1.4	-83.22	27.13
1492	1492	FoilHole_21832504_Data_21829764_21829765_20200122_1422.tif	[3449, 721]	315.49	-127.64	0.52	14.16	8.31	66.17	13.81
1493	1493		[2324, 668]	44.89	-120.72	0.42	5.88	3.22	-75.91	44.81
1494	1494		[3956, 619]	5.81	-115.81	0.52	4.87	0.96	63.52	0.67
1495	1495		[2012, 1112]	10.17	-119.22	0.48	4.82	1.07	51.56	9.22
1496	1496		[3203, 2589]	33.23	-106.59	0.55	7.82	3.14	67.99	5.42
1497	1497		[3718, 2503]	36.77	-125.93	0.54	6.56	2.88	32.42	21.65
1498	1498		[2848, 2541]	9.6	-116.48	0.5	3.63	1.14	62.61	0.91
1499	1499		[3049, 2985]	73.37	-135.51	0.55	8.62	4.37	-44.09	88.58
1500	1500		[1101, 2821]	38.16	-95.19	0.54	5.15	4.23	-68.24	26.95
1502	1502	FoilHole_21833667_Data_21829764_21829765_20200122_1833.tif	[2638, 187]	6.69	-86.95	0.46	2.62	1.22	-26.17	60.78
1505	1505		[3161, 1106]	14.26	-107.79	0.43	4.88	1.46	58.45	13.76
1506	1506		[1848, 1869]	31.41	-116.06	0.48	10.35	1.76	61.81	2.13
1507	1507		[1621, 2446]	19.97	-33.26	0.49	2.96	2.61	-13.57	19.69
1508	1508	FoilHole_21836312_Data_21829764_21829765_20200123_0054.tif	[2313, 1215]	10.54	-38.25	0.5	5.38	1.51	-38.11	0.14
1509	1509		[2823, 1692]	8.87	-50.95	0.49	2.82	1.43	-45.52	5.43
1510	1510		[3590, 2789]	11.27	-70.19	0.44	3.56	1.73	-86.27	16.08
1511	1511		[2345, 3745]	19.36	-66.37	0.55	3.02	2.81	79.63	34
1512	1512	FoilHole_21833663_Data_21829764_21829765_20200122_1830.tif	[2075, 2936]	34.06	-136.99	0.6	6.31	2.84	41.21	1.8
1514	1514		[640, 3020]	9.27	-130.45	0.47	3.5	1.47	30.11	19.44
1516	1516		[3667, 3280]	16.57	-163.54	0.49	4.52	1.94	3.05	13.41
1517	1517	FoilHole_21832452_Data_21829764_21829765_20200122_1341.tif	[3767, 2084]	23.78	-93.19	0.49	4.03	2.44	-32.15	61.04
1518	1518		[3232, 3978]	6.12	-166.66	0.49	3.1	1.33	23.67	10.33
1519	1519	FoilHole_21832446_Data_21829764_21829765_20200122_1336.tif	[3178, 1540]	8.58	-164.53	0.57	2.27	1.85	-60.19	75.66
1520	1520	FoilHole_21830386_Data_21829764_21829765_20200122_1238.tif	[3691, 279]	15.09	-160.62	0.54	4.27	1.85	-60.17	79.55
1522	1522	FoilHole_21836359_Data_21829764_21829765_20200123_0107.tif	[1321, 1187]	8.81	-16.42	0.55	2.75	1.66	-51.57	35.15
1523	1523		[1564, 3087]	7.81	-99.35	0.53	3.74	1.37	70.65	10
1524	1524		[3125, 3736]	45.89	-15.34	0.49	5.3	3.49	45.73	61.07
1525	1525		[2975, 3621]	8.5	-80.49	0.46	3.32	1.24	-38.38	42.11
1527	1527		[2241, 435]	14.22	-16.32	0.43	3.45	2.2	-13.99	2.33
1529	1529		[1224, 734]	5.28	-78.42	0.43	3.47	1.45	-83.54	5.12
1530	1530		[267, 2265]	15.92	-95.88	0.6	6.92	1.78	67.74	16.38
1531	1531		[2806, 2778]	57.57	-116.66	0.51	8.08	5.37	33.51	29.83
1532	1532	FoilHole_21830223_Data_21829764_21829765_20200122_1019.tif	[4005, 3085]	5.93	-114.5	0.42	4.34	1.35	75.52	10.02
1533	1533	FoilHole_21830244_Data_21829764_21829765_20200122_1103.tif	[1177, 639]	6.6	-44.36	0.44	2.31	1.41	-12.77	31.59
1535	1535		[2893, 2546]	5.36	-93.11	0.56	1.89	1.2	32.19	54.7
1536	1536		[1282, 2737]	15.03	-57.17	0.52	3.66	1.79	80.89	41.94
1537	1537		[3687, 3458]	8.85	-151.11	0.48	2.94	1.47	-81.51	69.6
1538	1538	FoilHole_21830382_Data_21829764_21829765_20200122_1235.tif	[1188, 2595]	23.1	-100.61	0.48	4.96	2.38	56.61	22.78
1539	1539		[3281, 2486]	9.17	-168.98	0.49	4.13	1.29	52.8	41.78
1540	1540		[3737, 2707]	18.27	-83.66	0.52	4.29	2	51.92	44.42
1541	1541		[3656, 3291]	8.94	-110.39	0.55	2.71	1.65	-79.85	30.54
1543	1543	FoilHole_21833605_Data_21829764_21829765_20200122_1821.tif	[2824, 1167]	6.06	-160.74	0.51	3.37	0.94	9	10.26
1544	1544	FoilHole_21830358_Data_21829764_21829765_20200122_1222.tif	[1631, 337]	28.83	-138.87	0.48	3.8	3.12	-37.22	78.35
1545	1545		[3038, 513]	14.7	-78.26	0.49	3.08	2.62	10.74	89
1546	1546		[3384, 407]	6.25	-160.68	0.61	2.26	1.19	-23.72	43.04
1548	1548		[2409, 3239]	7.67	-164.65	0.43	4.83	1.24	-25.24	40.59
1549	1549	FoilHole_21830240_Data_21829764_21829765_20200122_1100.tif	[1952, 667]	5.55	-146.95	0.45	4.31	1.18	8.18	24.87
1551	1551		[229, 571]	11.41	-114.32	0.51	2.68	1.9	26.84	38.84
1552	1552		[3822, 781]	15.96	-118.33	0.42	4.58	2.02	69.79	8.12
1553	1553		[1789, 797]	5.86	-88.64	0.48	2.72	1.12	-64.93	23.71
1554	1554		[1729, 1287]	2.62	-103.3	0.46	2.38	1.05	72.71	3.99
1555	1555		[3878, 1595]	27.33	-127.35	0.45	4.36	2.87	89.36	36.71
1556	1556		[2311, 2268]	7.93	-121.72	0.43	3.15	1.22	50.16	8.12
1557	1557		[3173, 2788]	8.15	-114.89	0.45	2.16	1.56	15.42	49.69
1558	1558		[2219, 2911]	11.68	-128.03	0.46	3.05	2.21	22.75	29.22
1559	1559		[2361, 3209]	12.77	-107.01	0.47	3.48	2.08	79.25	6.26
1560	1560		[3962, 3378]	7.24	-106.58	0.43	7.41	0.86	72.12	1.3
1561	1561		[2213, 3718]	5.52	-128.95	0.44	3.32	1.12	59.78	8.73
1562	1562	FoilHole_21830242_Data_21829764_21829765_20200122_1102.tif	[2884, 131]	17.38	-10.88	0.58	4.58	2.49	-19.57	8.69
1563	1563		[3389, 3376]	16.91	-173.19	0.42	5.2	2.51	-58.25	65.06
1565	1565		[1733, 3954]	6.32	-83.27	0.63	2.44	1.18	49.57	47.16
1566	1566	FoilHole_21830248_Data_21829764_21829765_20200122_1106.tif	[1402, 2025]	7.51	-97.3	0.46	3.39	1.47	48.94	33.76
1568	1568		[2709, 2723]	5.69	-87.47	0.42	3.85	0.76	63.5	29.03
1569	1569		[1569, 3454]	7.35	-71.24	0.43	2.57	1.48	-82.67	11.43
1570	1570	FoilHole_21836308_Data_21829764_21829765_20200123_0051.tif	[1355, 449]	12.41	-97.31	0.59	3.33	2.54	-24.41	72.9
1571	1571		[3254, 1647]	8.39	-169.81	0.48	2.8	1.27	57.05	46.86
1572	1572		[2395, 2203]	8.78	-163.67	0.46	5.15	1.77	55.35	39.02
1573	1573		[3885, 2379]	12.94	-140.75	0.47	4.07	2.49	62.01	22.76
1574	1574		[2166, 3573]	6.27	-161.51	0.46	2	1.41	75.43	56.94
1575	1575	FoilHole_21830250_Data_21829764_21829765_20200122_1108.tif	[3214, 843]	7.06	-145.53	0.54	4.41	0.99	14.1	20.37
1576	1576		[3981, 2894]	4.87	-109.2	0.47	2.6	1.02	53.58	17.22
1577	1577	FoilHole_21830339_Data_21829764_21829765_20200122_1213.tif	[3070, 787]	8.72	-65.02	0.49	2.53	1.35	-68.28	3.26
1578	1578		[854, 1776]	26.29	-13.41	0.47	4	3.07	-32.99	19.58
1579	1579		[696, 2172]	16.49	-11.9	0.5	4.37	1.93	-2.59	9.31
1580	1580		[3634, 2347]	10.07	-21.64	0.43	2.91	1.82	65.13	86.77
1581	1581		[846, 3253]	6.07	-34.57	0.47	4.13	1.35	-26.51	8.06
1582	1582		[1321, 3429]	16.79	-15.27	0.42	6.48	1.81	-31.06	15.79
1584	1584	FoilHole_21833461_Data_21829764_21829765_20200122_1706.tif	[3172, 717]	8.95	-142.37	0.62	3.33	2.29	32.94	4.69
1585	1585		[3700, 1104]	3.31	-149.82	0.55	2.36	0.78	40.98	10.8
1586	1586		[951, 1501]	7.02	-113.14	0.51	2.97	1.13	79.32	12.46
1588	1588		[1188, 2220]	5.92	-137.27	0.54	3.52	2.24	57.68	14.95
1591	1591		[3900, 3609]	9.74	-107.66	0.61	7.99	1.2	67.61	4.73
1592	1592	FoilHole_21830281_Data_21829764_21829765_20200122_1133.tif	[185, 102]	6.26	-149.66	0.5	2.23	1.43	29.73	0.61
1594	1594		[2559, 106]	7.45	-159.79	0.44	3.35	1.19	22.21	2
1595	1595		[3456, 747]	36.1	-139.56	0.63	7.69	3.38	70.62	30.18
1597	1597		[345, 1330]	32.88	-159.08	0.43	5.65	3.04	44.49	23.57
1599	1599		[3103, 1714]	45.82	-148.19	0.62	5.53	3.82	6.78	25.03
1600	1600		[3725, 1825]	12.48	-130.9	0.45	3.07	1.8	79.74	30.64
1602	1602		[1490, 2069]	10.27	-162.01	0.54	5.67	1.19	33.98	15.99
1603	1603		[3149, 2126]	12.85	-162.28	0.48	3.08	1.77	14.81	2.91
1604	1604		[486, 3221]	52.85	-127.4	0.48	5.72	4.4	21.54	31.06
1605	1605	FoilHole_21832557_Data_21829764_21829765_20200122_1455.tif	[2560, 145]	4.71	-172.1	0.52	3.25	1.41	47.8	39.9
1606	1606		[1337, 652]	7.69	-152.39	0.48	3.86	1.33	52.36	24.75
1607	1607		[1810, 1016]	40.86	-129.23	0.47	8.78	3.42	37.21	13.56
1609	1609		[3821, 1586]	7.12	-118.47	0.51	2.51	1.52	26.53	35
1610	1610		[3845, 2512]	38.94	-110.1	0.48	7.23	2.44	72.07	2.17
1613	1613		[2757, 3798]	14.25	-106.5	0.62	3.76	2	-74.75	31.75
1614	1614	FoilHole_21832642_Data_21829764_21829765_20200122_1536.tif	[2231, 490]	12.62	-153.13	0.49	3.89	2.15	1.99	24.88
1615	1615		[1732, 569]	13.8	-127.77	0.46	2.83	2.64	-88.43	39.34
1616	1616		[3688, 1083]	145.69	-165.08	0.42	8.93	7.15	-63.59	78.51
1617	1617		[2941, 772]	14	-164.77	0.45	3.32	2.16	41.6	26.37
1618	1618		[2370, 1106]	85.49	-158.47	0.5	6.34	5.76	-46.92	68.45
1619	1619		[3551, 2112]	69.97	-163.38	0.49	10.09	4.03	-31.34	47.96
1620	1620		[952, 2449]	4.5	-159.32	0.46	3.06	0.83	11.34	9.34
1621	1621		[1623, 3057]	14.26	-168.9	0.48	4.43	2.6	-1.74	12.84
1622	1622		[2889, 3332]	23.45	-150.96	0.48	4	2.67	40.46	11.42
1623	1623		[3759, 3550]	22.75	-163.83	0.43	4.12	2.75	41.44	25.27
1624	1624		[910, 3552]	11.12	-167.37	0.48	3.06	1.6	-30.58	43.21
1625	1625		[2631, 3641]	15.76	-6.02	0.47	2.74	2.44	62.53	68.55
1626	1626		[3719, 3973]	24.4	-153.97	0.47	4.35	2.21	6.52	19.51
1628	1628	FoilHole_21832469_Data_21829764_21829765_20200122_1355.tif	[3539, 379]	5.98	-111.55	0.45	4.4	0.85	56.05	12.4
1629	1629		[1053, 576]	10.65	-154.19	0.63	2.94	2.36	15.03	10.78
1630	1630		[1629, 1155]	6.71	-8.71	0.46	2.6	1.23	-32.7	23.99
1636	1636		[2977, 3959]	11.28	-167.82	0.49	3.24	1.59	36.72	24.54
1637	1637	FoilHole_21830478_Data_21829764_21829765_20200122_1314.tif	[1617, 1046]	13.97	-43.88	0.48	4.6	2.1	-62.99	19.11
1638	1638	FoilHole_21830293_Data_21829764_21829765_20200122_1142.tif	[1387, 1204]	8.26	-100.94	0.42	4.06	2.18	59.3	19.76
1639	1639		[2303, 1045]	11.16	-12.7	0.44	4.29	1.72	-22.3	9.6
1640	1640		[1154, 1267]	41.79	-10.19	0.44	6.23	2.88	-13.9	3.71
1641	1641		[2058, 1523]	11.79	-31.12	0.49	3.12	2.27	-75.62	44.5
1642	1642		[3796, 1798]	29.72	-110.45	0.44	4.22	3.55	19.23	50.32
1643	1643		[3653, 1955]	4.95	-153.83	0.5	2.39	1.15	20.88	5.29
1644	1644		[619, 2199]	8.29	-41.4	0.43	2.42	1.95	29.23	70.63
1647	1647		[2985, 2685]	8.55	-169.82	0.56	3.93	1.42	17.06	6.88
1648	1648		[657, 3146]	13.99	-87.15	0.52	4.46	2.29	78.68	14.17
1649	1649		[321, 3376]	4.04	-23.41	0.48	4.52	1.15	-31.38	7.97
1650	1650		[1360, 3768]	9.66	-16.46	0.44	3.79	1.9	-32.46	16
1651	1651	FoilHole_21832448_Data_21829764_21829765_20200122_1338.tif	[1616, 455]	51.41	-144.72	0.51	9.23	2.29	46.31	11.03
1652	1652		[2409, 434]	30.06	-143.24	0.44	5.82	3	24.81	11.95
1654	1654		[3027, 1353]	24.2	-145.98	0.51	5.79	2.36	26.5	7.52
1655	1655		[1962, 1321]	22.84	-149.48	0.45	5.63	1.78	28.77	1.75
1656	1656		[1013, 1556]	9.57	-109.44	0.42	6.3	0.99	60.09	10.47
1657	1657		[726, 1656]	20.69	-148.21	0.48	6.19	2.35	67.12	35.33
1658	1658		[342, 1738]	9.26	-123.05	0.48	3.44	1.68	68.76	11.81
1660	1660		[1920, 1706]	6.36	-131.8	0.43	2.13	1.25	63.83	15.63
1661	1661		[2511, 1872]	7.43	-151.5	0.65	4.39	0.97	38.72	10.22
1662	1662		[2455, 2109]	7.56	-147.18	0.53	3.25	1.28	28.14	4.68
1663	1663		[699, 2269]	14.78	-138.96	0.55	3.75	2	32.66	8.38
1664	1664		[3257, 2361]	20.34	-155.69	0.48	4.3	2.84	-5.52	29.83
1665	1665		[2808, 2459]	13.1	-131.92	0.51	4.92	2.06	42.2	5.88
1666	1666		[1456, 2529]	13.88	-141.93	0.44	5.18	1.82	21.42	16.65
1667	1667		[2489, 2458]	12.59	-159.19	0.46	2.86	2.04	29.83	9.02
1669	1669		[1668, 2817]	14.52	-118.3	0.56	3.75	1.67	-40.85	77.45
1670	1670		[2085, 3278]	72.59	-140.13	0.44	8.45	5.59	60.52	20.65
1671	1671		[3873, 2938]	6.94	-163.73	0.48	2.97	1.77	-7.3	23.57
1672	1672		[2953, 3014]	14.02	-156.77	0.43	4.89	1.59	37.65	14.42
1673	1673		[1667, 3100]	9.94	-128.81	0.42	2.87	1.91	39.51	11.68
1674	1674		[386, 3221]	12.9	-124.93	0.45	3.13	1.94	84.2	29.13
1675	1675		[3486, 3312]	12.82	-125.57	0.43	4.03	1.8	-47.22	78.35
1676	1676		[2960, 3878]	44.95	-145.42	0.47	7.79	4.03	19.79	14.79
1677	1677	FoilHole_21830278_Data_21829764_21829765_20200122_1130.tif	[1836, 373]	6.4	-109.78	0.55	2.71	1.22	57.73	12.49
1678	1678		[3742, 1231]	9.99	-104.08	0.58	3.4	1.55	87.68	11.76
1679	1679		[2100, 1096]	7.93	-118.69	0.48	2.9	1.32	30.69	30.62
1680	1680		[2226, 1918]	16.8	-89.79	0.45	3.08	2.32	56.37	33.84
1681	1681		[1672, 2153]	45.26	-111.79	0.48	6.06	4.62	21.38	46.83
1683	1683		[3051, 3036]	7.16	-139.16	0.49	1.89	1.6	69.38	28.54
1684	1684		[2279, 3447]	8.05	-96.34	0.48	3.41	1.86	-80.38	15.96
1685	1685	FoilHole_21830301_Data_21829764_21829765_20200122_1148.tif	[3679, 3001]	9.29	-77.96	0.43	3.87	1.35	-25.41	52.55
1686	1686	FoilHole_21832551_Data_21829764_21829765_20200122_1453.tif	[3639, 1648]	8.49	-109.22	0.47	3.87	1.26	69.42	1.36
1687	1687		[1708, 2825]	42.5	-111.25	0.56	14.9	1.89	76.52	7.77
1688	1688		[684, 2567]	66.21	-107.17	0.43	13.54	3.74	63.68	9.15
1689	1689		[3287, 2444]	6.46	-97.27	0.49	5.94	0.83	79.45	3.28
1690	1690	FoilHole_21833400_Data_21829764_21829765_20200122_1621.tif	[812, 104]	5.4	-30.1	0.46	4.48	0.81	-12.75	17.35
1691	1691		[3435, 941]	5.56	-25.43	0.58	3.57	1.32	-23.95	1.48
1693	1693		[281, 761]	7.34	-87.59	0.48	2.82	1.7	-80.37	7.22
1694	1694		[2864, 1502]	17.52	-16.72	0.49	4.21	2.45	-60.09	43.37
1695	1695		[3742, 1666]	9.44	-34.57	0.54	3.18	1.55	83.59	61.84
1696	1696		[1456, 1843]	4.41	-143.11	0.58	2.06	0.99	6.08	30.81
1697	1697		[3517, 2130]	14.16	-11.35	0.45	3.9	1.69	53.51	64.86
1698	1698		[3953, 2193]	14.64	-18.38	0.44	2.67	2.23	-24.36	5.98
1699	1699		[3833, 2404]	7.31	-57.1	0.5	2.33	1.45	-14.4	42.7
1700	1700		[3882, 2617]	15.78	-19.56	0.42	2.73	2.52	-18.21	1.35
1701	1701		[1660, 3394]	11.65	-16.19	0.52	2.85	2.25	-77.73	61.54
1702	1702		[1518, 3621]	38.75	-172.37	0.53	8.32	2.19	9.74	2.11
1703	1703		[2102, 3709]	13.71	-21.48	0.47	3.97	1.69	-19.24	2.24
1705	1705	FoilHole_21830275_Data_21829764_21829765_20200122_1128.tif	[1859, 774]	9.51	-163.41	0.53	3.75	1.85	11.6	4.99
1706	1706	FoilHole_21832582_Data_21829764_21829765_20200122_1507.tif	[3650, 346]	9.48	-138.91	0.43	4.11	1.24	61.36	20.27
1707	1707		[2259, 451]	44.81	-153.13	0.51	7.35	2.99	6.33	20.54
1708	1708		[966, 1063]	8.82	-98.17	0.63	2.81	1.78	21.51	60.32
1710	1710		[462, 2949]	12.37	-152.62	0.62	3.31	1.8	-24.21	51.59
1712	1712	FoilHole_21830265_Data_21829764_21829765_20200122_1120.tif	[1381, 1186]	9.74	-105.11	0.56	2.87	1.53	-88.07	17.04
1713	1713		[1153, 2126]	385.52	-115.64	0.58	25.36	9.53	58.54	5.82
1714	1714		[1077, 1251]	6.77	-101.21	0.63	2.31	1.46	-70.94	30.27
1718	1718		[2285, 2718]	226.41	-129.88	0.43	15.21	11.18	0.63	49.49
1719	1719		[702, 3260]	266.98	-115.43	0.57	15.87	7.42	70.92	6.35
1720	1720		[3228, 2748]	20.95	-109.06	0.53	4.24	2.38	20.05	50.89
1723	1723		[3843, 3340]	6.99	-164.87	0.46	2.73	1.08	5.86	9.27
1725	1725		[3301, 3719]	29.82	-96.8	0.55	4.46	4.1	82.14	1.06
1726	1726	FoilHole_21833506_Data_21829764_21829765_20200122_1743.tif	[3427, 205]	27.75	-164.3	0.49	4.85	2.82	-15.64	31.34
1728	1728		[1706, 952]	10.16	-81.51	0.46	3.41	1.72	-80.27	1.24
1729	1729		[3846, 1093]	27.56	-89.92	0.6	6.77	2.02	-65.41	24.51
1730	1730		[785, 1522]	7.5	-77.44	0.47	5.19	2.22	-85.7	8.26
1731	1731		[1862, 1373]	6.02	-12.2	0.44	3.17	1.35	-47.98	35.78
1732	1732		[308, 2119]	42.35	-69.53	0.44	5.27	3.37	-29.26	40.27
1733	1733		[2238, 3750]	11.46	-55.83	0.43	5.74	1.47	-69.88	14.05
1734	1734	FoilHole_21836432_Data_21829764_21829765_20200123_0122.tif	[391, 438]	9	-119.52	0.47	4.63	1.44	56.04	4.44
1735	1735	FoilHole_21833508_Data_21829764_21829765_20200122_1744.tif	[886, 3701]	24.04	-144.37	0.5	4.35	2.79	57.39	21.76
1736	1736		[3848, 3731]	22.58	-164.56	0.64	3.96	2.26	-45.99	61.43
1737	1737	FoilHole_21832606_Data_21829764_21829765_20200122_1520.tif	[2229, 1719]	38.69	-159.46	0.65	15.2	2.34	24.38	3.84
1738	1738		[1242, 1367]	3.88	-169.59	0.48	5.13	0.55	20.42	10.01
1739	1739		[3333, 1733]	8.15	-162.85	0.59	4.6	0.97	41.28	24.13
1740	1740		[1618, 3101]	39.69	-161.22	0.64	7.71	2.67	1.16	17.62
1741	1741		[649, 3153]	17.04	-154.44	0.49	5.45	1.46	0.88	24.68
1742	1742		[3296, 3298]	25.32	-127.31	0.42	4.68	2.31	12.65	40.04
1743	1743		[1442, 3649]	138.48	-161.52	0.62	11	5.86	-6.89	25.37
1744	1744		[2635, 3484]	2.99	-165.07	0.49	3.74	0.83	22.27	7.34
1745	1745	FoilHole_21833402_Data_21829764_21829765_20200122_1623.tif	[2568, 2131]	8.88	-166.93	0.49	3.69	1.4	8.38	4.69
1746	1746		[1102, 2842]	10.91	-118.69	0.47	2.67	1.61	-63.13	55.56
1747	1747		[3445, 2977]	9.51	-170.42	0.44	3.12	1.32	-29.74	39.32
1748	1748	FoilHole_21833502_Data_21829764_21829765_20200122_1740.tif	[2304, 258]	12.38	-112.17	0.47	3.55	1.84	-42.6	69.57
1749	1749		[327, 3034]	26.29	-34.9	0.49	4.88	3.21	-12.37	22.53
1750	1750		[845, 3670]	6.64	-23.54	0.47	2.51	1.32	-5.84	17.7
1751	1751	FoilHole_21833558_Data_21829764_21829765_20200122_1809.tif	[1682, 1028]	4.58	-92.21	0.57	3.45	0.92	-79.44	12.77
1752	1752		[2237, 2988]	8.66	-155.63	0.54	4.07	1.25	4.85	19.52
1754	1754		[930, 2449]	35.93	-155.55	0.46	4.77	3.97	-83.71	71.84
1755	1755		[3259, 2526]	26.39	-15.63	0.42	6.83	2.54	10.97	26.6
1756	1756		[398, 2620]	11.74	-170.35	0.48	5.44	1.49	24.44	14.79
1757	1757		[2043, 2706]	7.59	-159.44	0.46	4.51	1.22	24.33	3.77
1759	1759		[3689, 3405]	8.77	-8.58	0.42	2.23	2.03	35.1	43.68
1761	1761	FoilHole_21830304_Data_21829764_21829765_20200122_1151.tif	[1381, 364]	8.19	-95.53	0.52	3.73	1.12	82.91	1.56
1762	1762		[1745, 349]	4.9	-165.9	0.44	3.54	0.82	41.11	27.01
1763	1763		[3801, 2956]	5.87	-20.61	0.56	2.92	1.01	-8.75	11.86
1765	1765	FoilHole_21833457_Data_21829764_21829765_20200122_1703.tif	[1620, 62]	7.32	-115.99	0.65	2.26	1.61	15.2	48.81
1766	1766		[3376, 1499]	144.37	-108.77	0.52	9.51	6.85	-24.41	84.36
1767	1767		[1990, 2558]	4.25	-148.74	0.45	1.92	0.98	37.42	6.16
1768	1768		[1880, 3144]	8.73	-105.06	0.43	2.42	2.07	64.97	9.97
1769	1769		[1469, 3242]	4.07	-99.86	0.62	3.86	0.68	85.94	5.8
1770	1770	FoilHole_21830409_Data_21829764_21829765_20200122_1247.tif	[1525, 261]	18.14	-88.84	0.42	3.54	2.37	60.17	30.99
1773	1773		[2088, 1515]	7.14	-85.13	0.53	2.77	1.1	71.97	22.9
1774	1774	FoilHole_21832618_Data_21829764_21829765_20200122_1528.tif	[517, 222]	47.26	-156.95	0.43	5.44	3.43	-13.06	36.11
1775	1775		[511, 721]	12.14	-154.69	0.46	2.49	2.05	68.69	43.38
1778	1778		[263, 829]	5.69	-144.63	0.43	4.03	1.82	59.64	24.27
1779	1779		[3504, 1292]	24.49	-171.46	0.45	6.25	3.38	17.27	8.73
1780	1780		[3874, 1508]	14.43	-108.04	0.6	3.12	2.19	78.02	6.06
1781	1781		[3958, 1526]	6.48	-167.88	0.47	1.97	1.87	71.6	59.48
1782	1782		[2904, 1754]	17.69	-170.02	0.47	4.35	1.71	0.68	9.3
1783	1783		[454, 1975]	29.49	-155.68	0.42	6.59	3	-9.91	34.23
1784	1784		[3800, 2464]	10.59	-172.44	0.45	2.67	1.8	78.11	70.55
1785	1785		[2333, 2878]	42.89	-155.64	0.63	6.94	3.99	-7.83	32.19
1786	1786		[3815, 3188]	11.68	-152.46	0.51	3.93	1.25	24.36	3.18
1787	1787		[1768, 3306]	9.08	-140.82	0.44	2.56	1.56	49.49	10.31
1788	1788		[2628, 3518]	26.7	-156.59	0.45	4.98	3.72	68.07	44.66
1789	1789		[1310, 4021]	6.01	-39.32	0.44	2.55	1.17	6.27	45.59
1792	1792		[1770, 1678]	15.02	-169.58	0.48	3.94	2.55	-16.49	26.91
1793	1793		[1512, 3672]	20.53	-157.26	0.46	6	2.25	46.83	24.09
1799	1799	FoilHole_21830411_Data_21829764_21829765_20200122_1249.tif	[3848, 1065]	5.7	-147.3	0.47	2.97	1.12	50.87	18.17
1800	1800		[696, 3357]	6.81	-101.72	0.48	4.68	1.04	77.9	0.38
1801	1801		[2221, 3614]	8.63	-77.06	0.46	2.93	1.81	87.51	15.43
1803	1803		[4046, 463]	5.98	-101.38	0.61	4.24	0.67	-88.51	12.87
1805	1805		[579, 2269]	18.93	-119.13	0.53	4.08	2.59	-86.74	32.39
1807	1807		[649, 3863]	12.54	-55.83	0.56	3.62	1.92	-79.44	23.61
1808	1808		[533, 3868]	7.47	-156.14	0.42	4.99	1.51	43.37	19.51
1809	1809	FoilHole_21833586_Data_21829764_21829765_20200122_1814.tif	[1215, 257]	7.64	-154.43	0.49	2.89	1.44	15.69	9.88
1810	1810		[2461, 764]	23.98	-144.79	0.44	8.25	2.86	50.62	15.41
1811	1811		[2066, 609]	7.75	-160.9	0.45	3.78	0.84	39.64	20.54
1812	1812		[3324, 3339]	13.44	-112.08	0.42	3.57	2.63	78.03	10.11
1814	1814	FoilHole_21830330_Data_21829764_21829765_20200122_1206.tif	[1770, 2748]	19.92	-163.17	0.43	4.63	2.19	-84.25	78.92
1816	1816	FoilHole_21836424_Data_21829764_21829765_20200123_0122.tif	[2956, 1018]	12.1	-165.02	0.45	3.64	1.77	19.26	4.28
1818	1818		[3033, 3846]	8.04	-139.46	0.47	4.33	1.4	23.98	16.56
1819	1819	FoilHole_21836266_Data_21829764_21829765_20200123_0033.tif	[3869, 1827]	6.84	-164.03	0.45	2.24	1.45	-50.58	66.55
1820	1820	FoilHole_21830314_Data_21829764_21829765_20200122_1157.tif	[1810, 200]	3.9	-61.24	0.58	1.74	1	-79.31	18.07
1821	1821		[3241, 223]	5.19	-108.99	0.47	2.38	1.09	-85.63	23.36
1822	1822		[539, 466]	21.9	-19.2	0.44	5.01	2.92	86.87	73.93
1824	1824		[1549, 1361]	15.02	-50.04	0.63	4.45	1.67	-35.94	14.1
1825	1825		[3525, 1371]	13.97	-82.81	0.47	3.54	1.96	81.24	15.95
1827	1827		[2148, 2162]	5.89	-19.22	0.65	3.58	1.24	-21.28	2.06
1828	1828		[2893, 3831]	4.5	-102.04	0.55	4.24	0.82	-88.19	13.85
1829	1829		[3718, 3776]	21.86	-83.06	0.43	5.31	3.27	11.92	85.02
1830	1830		[3230, 3851]	14.25	-75.36	0.42	3.58	2.18	-57.23	18.13
1831	1831	FoilHole_21830342_Data_21829764_21829765_20200122_1215.tif	[3334, 1167]	7.41	-106.33	0.65	14.12	1.23	65.9	7.77
1832	1832		[1870, 452]	17.27	-108.9	0.64	5.39	1.56	70.77	0.33
1835	1835	FoilHole_21833464_Data_21829764_21829765_20200122_1716.tif	[576, 1423]	11.17	-159.58	0.45	5.11	1.66	66.63	46.21
1836	1836		[429, 2036]	27.52	-113.79	0.46	4.22	2.8	-30.05	83.74
1837	1837	FoilHole_21833397_Data_21829764_21829765_20200122_1619.tif	[3784, 229]	17.46	-20.89	0.43	5.52	1.67	-35.19	14.3
1838	1838		[3141, 2251]	20.2	-147.08	0.49	3.51	2.6	-17.97	50.89
1839	1839		[3270, 2700]	2.68	-72.32	0.45	3.74	0.62	-61.07	11.25
1840	1840	FoilHole_21832561_Data_21829764_21829765_20200122_1459.tif	[2576, 172]	11.73	-171.64	0.53	2.5	2.15	0.64	7.72
1841	1841		[3221, 800]	61.51	-165.23	0.49	13.07	3.84	15.47	0.7
1844	1844		[920, 1024]	33.87	-165.09	0.42	5.72	2.88	-7.85	22.76
1845	1845		[3488, 1121]	35.08	-156.41	0.46	6.45	2.74	45.57	21.98
1846	1846		[2557, 1235]	56.32	-161.77	0.47	9.25	3.96	-10.01	28.24
1847	1847		[671, 1409]	13.25	-165.12	0.47	4.83	1.94	-17.87	32.75
1848	1848		[2702, 1768]	126.32	-164	0.63	18.76	4.46	-5.07	21.07
1850	1850		[1266, 1996]	7.07	-149.15	0.48	5.77	1.65	74.16	43.31
1852	1852		[3144, 2101]	13.81	-160.72	0.45	3.32	1.83	-15.42	34.7
1853	1853		[3372, 2734]	22.29	-164.35	0.46	6.16	2.33	41.45	25.8
1854	1854		[2719, 2537]	9.97	-161.81	0.47	3.88	1.76	-2.18	20.37
1857	1857		[1913, 2883]	7.72	-171.13	0.43	2.63	1.79	29.84	20.97
1858	1858		[2231, 3137]	15.73	-159.38	0.44	4.17	1.7	78.85	58.23
1859	1859		[3116, 3783]	18.26	-163.3	0.43	5.96	1.43	37.7	21
1862	1862		[3743, 343]	20.87	-150.02	0.54	5.22	2.17	-18.81	48.79
1863	1863		[2183, 1137]	17.45	-168.91	0.56	4.09	2.15	58.77	47.68
1864	1864		[831, 1670]	3.44	-6.34	0.49	3.6	0.92	-15.49	9.15
1865	1865		[2230, 1814]	13.3	-146.95	0.43	3.17	1.88	-1.92	34.97
1866	1866		[3500, 2043]	5.64	-131.34	0.42	4.51	1.6	33.87	14.79
1868	1868		[1288, 2702]	25.49	-11.28	0.49	6.39	3.19	-2.48	8.8
1869	1869	FoilHole_21832519_Data_21829764_21829765_20200122_1432.tif	[832, 599]	30.93	-160.81	0.5	6.04	2.35	52.76	33.57
1870	1870		[719, 510]	4.24	-92.3	0.51	1.97	1.43	-85.03	7.27
1871	1871		[3573, 1140]	22.36	-164.66	0.49	5.38	2.04	1.89	13.45
1872	1872		[2980, 2524]	6.69	-159.52	0.47	3.47	1.16	9.97	10.51
1873	1873		[877, 2910]	8.3	-164.94	0.46	3.35	2	78.76	63.7
1874	1874		[3029, 3294]	45.52	-149.9	0.46	7.52	3.12	47.29	17.19
1878	1878	FoilHole_21832612_Data_21829764_21829765_20200122_1525.tif	[3712, 599]	10.52	-162.38	0.48	3.54	1.81	32.76	15.14
1879	1879		[2125, 774]	18.14	-167.55	0.49	4.59	1.84	33.1	20.65
1880	1880		[3734, 1507]	13.63	-157.15	0.48	3.34	2.29	21.07	1.78
1881	1881		[2957, 2352]	8.9	-156.33	0.47	2.85	1.76	4.32	19.35
1883	1883		[3723, 2864]	25.29	-167.01	0.51	4.9	3.19	-49.93	62.92
1884	1884		[1949, 3471]	9.66	-23.1	0.43	3.1	1.93	-80.71	57.61
1885	1885	FoilHole_21830310_Data_21829764_21829765_20200122_1153.tif	[3737, 166]	5.76	-11.73	0.5	3.98	1.33	-27.04	15.31
1886	1886		[1227, 763]	6.93	-87.36	0.53	3.09	1.27	-56.64	30.72
1887	1887		[2210, 1191]	5.55	-101.91	0.44	2.41	1.13	73.76	4.33
1888	1888		[1496, 1797]	21.85	-17.18	0.44	4.8	3.08	-60.71	43.53
1889	1889		[3257, 2246]	8.3	-78.68	0.46	4.88	1.29	-84.71	6.03
1890	1890		[1212, 2660]	49.59	-7.3	0.49	7.87	3.74	77.31	84.61
1891	1891		[3750, 3139]	26.02	-55.53	0.43	6.08	2.05	-49.85	5.68
1892	1892		[3882, 3647]	33.33	-48.11	0.46	8.24	3.18	-74.39	26.28
1893	1893		[3357, 3760]	18.11	-28.65	0.44	3.59	2.35	-13.32	15.33
1894	1894		[2983, 3961]	6.96	-10.78	0.48	2.08	1.62	-49.82	39.04
1895	1895	FoilHole_21830366_Data_21829764_21829765_20200122_1228.tif	[1061, 1154]	8.76	-129.97	0.42	5.32	0.99	65.24	15.21
1896	1896		[3703, 3236]	13.41	-118.5	0.47	6.03	1.69	40.59	20.91
1897	1897		[2714, 3876]	5.48	-96.26	0.56	2.94	1.38	-83.2	13.06
1899	1899		[2732, 252]	9.21	-70.04	0.46	2.33	1.51	-82.48	12.44
1900	1900		[2009, 543]	15.83	-163.98	0.46	5.01	1.93	-6.84	22.86
1901	1901		[2944, 2114]	11.73	-105.58	0.45	3.38	1.61	-72.75	32.83
1902	1902		[1810, 3912]	6.12	-72.9	0.46	2.79	1.29	-49.3	23.6
1903	1903	FoilHole_21833435_Data_21829764_21829765_20200122_1649.tif	[3384, 791]	4.69	-24.49	0.58	1.61	1.32	-83.04	58.55
1904	1904		[3705, 3124]	26.98	-172.12	0.46	5.04	2.56	82.19	74.31
1905	1905	FoilHole_21833429_Data_21829764_21829765_20200122_1644.tif	[362, 153]	9.77	-97.21	0.61	3.38	1.39	56.48	26.31
1906	1906		[2487, 2592]	15.2	-166.8	0.43	4.31	1.96	-27.16	40.36
1907	1907	FoilHole_21832546_Data_21829764_21829765_20200122_1449.tif	[304, 717]	10.62	-110.36	0.44	3.62	1.35	34.58	35.06
1909	1909		[3608, 2699]	23.88	-140.19	0.5	4.25	2.36	71.91	32.1
1910	1910		[2112, 3277]	54.89	-146.71	0.64	9.02	3.06	25.55	7.74
1911	1911		[3545, 3493]	3.18	-115.47	0.54	4.9	0.85	68.66	4.13
1912	1912	FoilHole_21833425_Data_21829764_21829765_20200122_1641.tif	[3505, 1666]	6.98	-64.17	0.45	3.47	1.08	-76.84	12.67
1914	1914		[2306, 2356]	32.32	-60.67	0.65	9.82	2.1	-54.53	6.14
1921	1921		[1985, 530]	9.25	-161.95	0.46	2.93	1.68	44.45	26.4
1922	1922		[752, 1538]	70.16	-130.02	0.53	9.87	3.81	64.64	14.66
1924	1924		[326, 1789]	23.78	-142.64	0.53	7.9	2.26	54.31	16.95
1927	1927		[2237, 2124]	53.54	-144.23	0.45	9.05	3.29	19.44	16.33
1929	1929		[385, 2547]	12.36	-142.56	0.56	5.18	1.14	39.59	2.15
1930	1930		[2957, 2689]	9.47	-133.68	0.45	2.8	1.85	67.67	21.35
1931	1931		[965, 2788]	11.46	-166.36	0.42	2.43	2.15	27.14	13.5
1932	1932		[3537, 3053]	7.4	-137.46	0.53	4.65	1.42	38.96	3.58
1935	1935		[2315, 3599]	58.28	-141.18	0.5	8.01	4.82	8.36	30.46
1936	1936		[1846, 3542]	6.92	-104.85	0.56	3.13	1.6	36.94	38.21
1937	1937		[3615, 3798]	5.72	-114.72	0.58	4.57	0.71	79.93	14.65
1938	1938	FoilHole_21833433_Data_21829764_21829765_20200122_1648.tif	[719, 181]	8.11	-54.11	0.55	2.89	1.29	-42.2	11.91
1941	1941		[2034, 945]	6.49	-70.56	0.42	2.67	1.16	-62.31	8.25
1942	1942		[1435, 1975]	16.84	-74.04	0.62	6.46	1.53	-68.13	5.91
1944	1944		[876, 2806]	8.21	-97.01	0.47	3.03	1.27	66.97	16.02
1945	1945		[347, 3402]	42.34	-66.84	0.44	6.15	3.06	-53.97	12.87
1946	1946		[341, 3764]	3.87	-89.12	0.59	4.08	1.01	-84.42	4.7
1948	1948		[2374, 1162]	20.74	-85.84	0.42	3.46	2.7	-57.38	28.46
1949	1949		[1831, 1509]	13.42	-90.63	0.47	2.87	1.82	48.49	40.88
1950	1950		[2715, 1681]	24.09	-84.65	0.43	4.93	2.36	-55.32	29.33
1951	1951	FoilHole_21832458_Data_21829764_21829765_20200122_1346.tif	[3378, 144]	13	-148.93	0.42	4.29	1.65	-26.5	57.57
1953	1953		[3672, 1091]	20.97	-155.61	0.48	6.15	1.9	14.89	9.5
1954	1954		[2316, 1508]	5.25	-162.32	0.43	2.07	1.55	70.59	52.91
1955	1955		[701, 2024]	4.39	-149.86	0.5	2.68	0.91	26.09	4.05
1956	1956		[1647, 3159]	8.31	-157.43	0.44	4.02	1.14	24.32	1.75
1958	1958		[1732, 2758]	6.66	-86.88	0.48	3.73	1.94	-58.12	28.76
1960	1960		[1965, 3809]	9.56	-91.76	0.51	2.99	1.4	-87.76	4
1962	1962		[1424, 3829]	27.92	-141.51	0.42	5.07	2.61	48.73	10.24
1963	1963		[1224, 3986]	5.03	-118.69	0.48	2.53	1	42.91	18.4
1964	1964	FoilHole_21832547_Data_21829764_21829765_20200122_1450.tif	[2697, 875]	620.24	-86.89	0.65	23.57	11.52	-15.35	71.54
1965	1965		[1244, 352]	58.62	-84.78	0.64	6.71	4.04	-38.54	46.24
1967	1967		[2030, 1490]	13.84	-168.24	0.64	4.03	1.79	7.51	4.25
1968	1968		[2910, 2276]	34.73	-152.27	0.5	9.01	2.38	31.4	3.67
1969	1969		[3877, 2857]	15.33	-168.63	0.43	3.77	1.84	-70.52	81.89
1970	1970		[3924, 3379]	18.86	-164.37	0.43	3.1	2.46	-58.69	74.32
1971	1971		[228, 3474]	10.38	-155.65	0.52	3.49	1.33	45.77	21.42
1972	1972		[3938, 3802]	8.43	-161.97	0.44	3.32	2.21	48.73	30.7
1973	1973		[3111, 3765]	12.87	-150.7	0.45	2.77	1.93	2.1	27.2
1974	1974	FoilHole_21830449_Data_21829764_21829765_20200122_1307.tif	[2427, 392]	7.81	-159.12	0.49	1.93	1.81	3.09	17.79
1975	1975		[2571, 836]	6.05	-160.37	0.53	2.56	1.62	0.2	19.43
1977	1977	FoilHole_21830388_Data_21829764_21829765_20200122_1240.tif	[188, 406]	10.2	-76.33	0.49	2.55	2.13	-79.48	3.15
1978	1978	FoilHole_21832521_Data_21829764_21829765_20200122_1434.tif	[3350, 251]	11.7	-142.85	0.46	3.65	1.81	42.99	5.84
1979	1979		[2622, 727]	7.6	-149.99	0.48	2.71	1.24	1.07	28.94
1980	1980		[2214, 2170]	7.76	-155.91	0.48	4.41	1	29.33	5.24
1981	1981		[315, 2399]	10.98	-159.12	0.51	4.37	1.5	16.04	4.84
1982	1982		[602, 2597]	5.43	-119.13	0.46	3.98	0.97	51.42	9.45
1983	1983		[1092, 2966]	6.98	-131.04	0.49	4.82	1.71	51.4	2.44
1985	1985	FoilHole_21832454_Data_21829764_21829765_20200122_1343.tif	[3083, 234]	13.95	-90.17	0.44	3.51	2.1	52.83	37
1986	1986		[2590, 620]	14.85	-77.04	0.6	4.8	2.17	-77.68	0.64
1987	1987		[2007, 831]	21.05	-72.51	0.5	2.97	2.7	52.63	54.86
1990	1990		[648, 2996]	34.72	-99.63	0.46	8.81	2.99	81.27	0.9
1991	1991		[2784, 3194]	22.38	-99.71	0.65	6.3	2.87	55.81	24.48
1992	1992	FoilHole_21832769_Data_21829764_21829765_20200122_1605.tif	[3273, 483]	15.07	-131.62	0.45	3.96	1.81	43.01	5.37
1993	1993		[2314, 1053]	284.19	-147.24	0.46	22.37	7.03	19.25	13.51
1994	1994		[732, 1151]	67.77	-153.41	0.51	8.54	4.4	34.89	8.3
1995	1995		[217, 1332]	12.66	-120.81	0.49	3.86	1.42	42.91	16.28
1996	1996		[3864, 1616]	14.08	-140.65	0.45	2.99	1.98	38.2	1.15
1997	1997		[624, 1983]	67.44	-161.58	0.5	7.03	4.7	75.06	56.64
1998	1998		[3193, 2230]	52.27	-145.57	0.47	5.26	5.07	24.63	9.8
1999	1999		[1006, 2445]	5.43	-145.35	0.5	3.2	1.17	71.97	37.32
2000	2000		[479, 2998]	5.77	-64.42	0.46	2.96	1.2	-44.46	19.96
2001	2001		[3577, 3424]	5.05	-165.5	0.51	2.65	1.32	12.6	1.9
2002	2002	FoilHole_21832450_Data_21829764_21829765_20200122_1340.tif	[3779, 456]	27.17	-139.53	0.65	5.07	2.56	43.38	2.91
2003	2003		[1615, 311]	25.26	-134.25	0.6	5.1	2.06	-20.69	66.44
2004	2004		[277, 650]	35.14	-140.25	0.55	6.29	2.91	60.03	20.28
2006	2006		[2331, 834]	9.07	-118.47	0.45	3.52	1.3	47.81	13.72
2007	2007		[1885, 1066]	9.07	-141.57	0.45	2.75	1.67	23.86	14.57
2008	2008		[3459, 1832]	85.85	-153.01	0.45	7.38	4.81	-62.98	89.97
2009	2009		[1694, 1778]	7.42	-123.38	0.44	4.4	0.91	63.98	7.36
2010	2010		[2451, 2231]	19.34	-126.55	0.45	3.82	2.25	30.36	23.09
2013	2013		[355, 3798]	11.95	-153.89	0.43	2.74	1.88	-45.42	71.53
2014	2014	FoilHole_21832589_Data_21829764_21829765_20200122_1513.tif	[3999, 245]	9.86	-169.74	0.45	3.26	1.32	82.65	72.39
2016	2016	FoilHole_21830369_Data_21829764_21829765_20200122_1231.tif	[2535, 979]	10.94	-146.59	0.47	4.19	1.37	86.23	52.82
2018	2018		[3303, 1968]	8.88	-156.96	0.48	2.91	1.42	11.46	11.58
2019	2019		[3346, 3015]	15.06	-149.1	0.5	4.44	2.25	32.53	1.63
2020	2020		[707, 3260]	36.97	-111.91	0.55	5.31	3.32	26	42.09
2021	2021		[2232, 3870]	6.78	-170.28	0.46	4.36	1	10.27	0.55
2022	2022	FoilHole_21832512_Data_21829764_21829765_20200122_1428.tif	[1127, 504]	63.66	-149.54	0.45	11.35	4.23	25.27	5.19
2023	2023		[3082, 440]	151.34	-152.89	0.6	9.66	7.78	-14.04	41.15
2025	2025		[700, 1344]	52.22	-149.02	0.42	9.22	4.76	52.35	21.37
2026	2026		[2464, 1696]	8.24	-147.68	0.56	3.21	1.14	29.71	2.61
2027	2027		[1036, 1833]	11.56	-149.45	0.43	3	1.96	66.81	36.26
2028	2028		[3462, 1998]	17.6	-161.35	0.5	3.83	2.1	49.96	31.31
2029	2029		[2177, 2443]	13.73	-114.49	0.43	3.19	2.13	-79.34	35.15
2030	2030		[1543, 2440]	5.84	-136.47	0.54	2.31	1.56	14.81	28.72
2031	2031		[3193, 2742]	22.49	-152.68	0.59	5.33	2.42	20.55	6.77
2032	2032		[3653, 3240]	71.29	-152.38	0.5	9.43	4.54	18.4	9.22
2034	2034		[3697, 4003]	7.86	-148.05	0.45	3.85	1.12	19.84	12.11
2035	2035	FoilHole_21833665_Data_21829764_21829765_20200122_1832.tif	[4007, 1041]	4.49	-88.58	0.48	2.25	1.02	67.8	23.62
2036	2036	FoilHole_21832471_Data_21829764_21829765_20200122_1356.tif	[1757, 482]	11.37	-154.15	0.44	3.4	1.96	78.68	52.83
2037	2037		[550, 1256]	8.43	-6.77	0.59	2.41	1.74	59.27	66.04
2038	2038		[2558, 1680]	28.53	-170.4	0.44	6.48	2.93	-28.8	38.4
2039	2039		[329, 1863]	51.65	-8.22	0.57	5.74	4.49	-59.61	51.39
2040	2040		[450, 1767]	20.6	-171.8	0.6	5.21	2.44	4.7	3.5
2041	2041		[1143, 1967]	23	-11.36	0.6	4.16	2.99	11.22	22.58
2042	2042		[3623, 1874]	7.49	-163.79	0.64	2.68	1.29	34.39	18.18
2043	2043		[1527, 2259]	43.07	-169.33	0.58	6.79	4.35	-15.91	26.58
2045	2045		[902, 2605]	12.3	-155.64	0.53	2.84	1.77	12.91	11.45
2046	2046		[3770, 3230]	8.49	-155.8	0.42	2.3	1.69	83.36	59.16
2047	2047		[3788, 3663]	11.41	-104.47	0.47	3.6	1.81	82.16	6.63
2048	2048	FoilHole_21832506_Data_21829764_21829765_20200122_1423.tif	[3494, 1035]	5.23	-164.39	0.45	2.12	1.2	39.03	23.42
2049	2049		[2322, 1103]	6.18	-135.41	0.46	3.02	1.42	22.59	22
2051	2051		[158, 1633]	19.68	-147.93	0.52	5.07	2.13	79.97	47.9
2053	2053		[177, 1562]	8.66	-94.91	0.47	2.25	1.82	28.03	57.06
2056	2056		[1854, 3292]	7.72	-4.4	0.47	2.15	1.55	13.99	18.39
2057	2057	FoilHole_21833438_Data_21829764_21829765_20200122_1652.tif	[3447, 89]	15.77	-157.29	0.51	6.4	1.42	0.55	22.16
2058	2058		[3699, 2973]	8.5	-144.02	0.51	2.21	2.07	-75.94	68.08
2059	2059	FoilHole_21830468_Data_21829764_21829765_20200122_1311.tif	[1597, 547]	6.74	-171.19	0.56	2.1	1.72	5.66	3.15
2060	2060		[1632, 1064]	21.43	-111.57	0.48	6.34	2.65	89.73	21.3
2061	2061		[565, 1669]	7.49	-88.54	0.48	3.27	1.78	62.23	29.23
2062	2062		[1088, 2193]	20.53	-90.29	0.62	4.59	2.4	83.41	6.3
2063	2063		[1066, 2528]	53.35	-8.63	0.49	6.77	4.19	-33.56	24.93
2064	2064		[63, 2778]	4.44	-84.45	0.57	2.14	0.96	-77.99	6.46
2065	2065		[2282, 2949]	12.99	-112.25	0.54	3.5	2.43	19.3	48.45
2066	2066		[1998, 3276]	10.15	-104.9	0.48	3.02	2.07	66.51	8.59
2067	2067		[1484, 3628]	19.87	-7.75	0.52	4.81	3.3	87.4	84.85
2068	2068	FoilHole_21832514_Data_21829764_21829765_20200122_1429.tif	[403, 840]	25.91	-110.95	0.51	4.01	2.73	-28.09	82.86
2069	2069		[843, 3711]	5.71	-12.83	0.43	2.8	1.16	-40.17	27.34
2070	2070	FoilHole_21832502_Data_21829764_21829765_20200122_1420.tif	[797, 325]	5.81	-152.49	0.49	3.42	1	-0.58	28.09
2072	2072		[2769, 1032]	40.07	-157.8	0.6	7.33	4.13	-45.61	67.81
2073	2073		[1693, 2061]	16.52	-135.15	0.47	3.43	2.4	-3.25	48.1
2074	2074		[1099, 2186]	29.33	-162.99	0.44	6.96	2.59	-3.15	20.16
2075	2075		[1036, 2761]	73.1	-161.78	0.44	12.14	3.73	24.22	6
2076	2076		[2007, 2489]	3.67	-154.25	0.55	2.35	0.67	40.3	14.55
2077	2077		[312, 2901]	8.78	-170.17	0.64	2.25	1.95	1.09	8.74
2078	2078		[2137, 3033]	15.09	-169.05	0.43	6.6	1.81	13.22	2.27
2081	2081		[2790, 3906]	9.1	-145.22	0.43	3.36	1.3	51.32	16.54
2082	2082	FoilHole_21836364_Data_21829764_21829765_20200123_0111.tif	[1888, 573]	17.86	-64.96	0.44	3.59	2.41	57.18	57.86
2083	2083		[668, 385]	5.32	-44.52	0.45	2.22	1.18	-7.27	37.25
2084	2084		[3803, 839]	11.08	-136.67	0.44	3.47	2.14	18.27	25.06
2086	2086		[2558, 1814]	9.68	-105.19	0.45	2.88	1.44	63.07	11.74
2087	2087		[727, 1944]	7.22	-45.27	0.53	3.62	2.75	-40.05	5.22
2088	2088		[1520, 2800]	20.66	-66.3	0.44	5.77	2.58	-70.07	3.77
2089	2089		[2284, 3001]	66.89	-56.64	0.51	7.15	5.19	-65.14	8.5
2090	2090		[1661, 3646]	4.75	-54.45	0.44	4.22	0.98	-48.34	6.11
2091	2091	FoilHole_21830246_Data_21829764_21829765_20200122_1105.tif	[3069, 630]	32.75	-103.41	0.54	5.92	2.96	22.65	53.94
2092	2092		[3830, 1100]	39.84	-96.15	0.45	5.15	4.03	-79.65	16.5
2093	2093		[1995, 886]	6.7	-109.12	0.54	2.16	1.4	46.16	24.72
2094	2094		[3730, 3374]	5.32	-89.61	0.64	5.7	1.37	-80.04	9.57
2095	2095	FoilHole_21832483_Data_21829764_21829765_20200122_1406.tif	[2682, 3939]	9.96	-112.7	0.65	3.2	1.67	68.03	0.73
2096	2096	FoilHole_21830416_Data_21829764_21829765_20200122_1251.tif	[2226, 1175]	7.54	-106.62	0.58	2.56	1.54	2.33	71.05
2097	2097	FoilHole_21833648_Data_21829764_21829765_20200122_1828.tif	[2880, 2021]	10.07	-135.34	0.49	3.04	1.78	49.58	4.92
2098	2098	FoilHole_21832593_Data_21829764_21829765_20200122_1516.tif	[1380, 317]	4.14	-128.44	0.48	5.75	0.6	65.97	14.41
2099	2099		[3138, 358]	22.57	-138.94	0.46	4.85	2.33	85.31	44.25
2100	2100		[991, 545]	46.66	-142.25	0.46	5.48	4.58	77.01	39.26
2103	2103		[315, 758]	75.44	-144.15	0.42	6.01	4.87	-58.33	85.82
2104	2104		[1680, 777]	10.72	-116.79	0.48	3.69	1.57	39.55	23.66
2105	2105		[2976, 754]	12.29	-146.09	0.42	3.87	1.56	77.28	43.37
2106	2106		[923, 1166]	19.3	-147.83	0.63	4.46	2.14	14.43	17.74
2107	2107		[2156, 1447]	9.9	-95.84	0.46	4.19	1.49	76.92	7.24
2108	2108		[3104, 1764]	11.26	-121.85	0.43	2.99	2.27	-53.8	68.05
2109	2109		[2117, 1980]	9.79	-142.85	0.49	3.11	2.07	23.73	13.42
2112	2112	FoilHole_21836368_Data_21829764_21829765_20200123_0113.tif	[327, 3027]	4.35	-169.21	0.5	2.55	1.09	17.63	6.84
2114	2114	FoilHole_21830297_Data_21829764_21829765_20200122_1145.tif	[1447, 1215]	14.6	-59.96	0.5	3.6	2.27	-79.35	19.39
2115	2115		[1163, 3227]	9.82	-105.57	0.48	4.21	1.32	79.38	4.95
2117	2117		[2338, 3484]	18.69	-74.39	0.5	4.62	2.22	-30.25	44.14
2118	2118		[1492, 3794]	32.35	-87.16	0.45	6.22	3.25	-53.76	33.4
2121	2121	FoilHole_21830384_Data_21829764_21829765_20200122_1237.tif	[2964, 849]	8.88	-6.97	0.48	4.11	1.3	-0.12	6.85
2122	2122	FoilHole_21833413_Data_21829764_21829765_20200122_1632.tif	[307, 1631]	11.14	-163.25	0.43	3.87	1.46	13.72	3.03
2123	2123		[2972, 2590]	7.43	-74.27	0.42	2.3	1.57	-56.47	17.8
2124	2124		[218, 2765]	7.33	-16.3	0.64	2.44	1.69	2.56	18.86
2125	2125		[1131, 3143]	11.16	-6.44	0.46	2.84	2.01	-85.72	79.28
2126	2126	FoilHole_21832529_Data_21829764_21829765_20200122_1440.tif	[641, 277]	13.4	-163.91	0.44	4.41	2.11	-26.72	42.81
2127	2127		[2565, 884]	5.91	-111.46	0.45	2.31	1.21	-66.99	44.47
2128	2128		[3946, 975]	8.09	-162.92	0.45	2.68	1.4	13.39	3.69
2129	2129		[3059, 1611]	14.22	-140.43	0.51	6.28	1.7	39.87	0.3
2130	2130		[2422, 1671]	8.98	-101.45	0.6	4.92	1.2	-87.76	13.69
2131	2131		[606, 2034]	11.15	-38.04	0.5	5.2	1.19	-54.95	16.91
2132	2132		[1445, 1740]	5.38	-166.5	0.46	4.93	0.92	25.45	11.95
2133	2133		[1789, 2608]	15.77	-162.4	0.46	3.36	2.43	-25.5	43.1
2134	2134		[1062, 3490]	8.47	-172.68	0.45	4.05	1.22	43.35	36.03
2138	2138		[3566, 3263]	11.66	-147.11	0.47	3.01	2.8	3.55	29.34
2139	2139		[1213, 3311]	12.75	-104.5	0.63	2.64	1.9	48.05	27.45
2140	2140		[3663, 3911]	9.71	-143.6	0.53	2.64	1.76	57.31	20.91
2141	2141	FoilHole_21830328_Data_21829764_21829765_20200122_1205.tif	[3814, 962]	16.11	-90.35	0.46	4.08	1.9	-37.6	52.75
2142	2142		[3392, 2501]	9.46	-70.97	0.58	3.62	1.07	-29.37	41.6
2143	2143		[2938, 3340]	29.06	-90.7	0.47	4.22	3.24	-77.13	13.57
2144	2144		[927, 3618]	25.41	-101.99	0.47	5.58	2.13	-65.94	36.05
2145	2145	FoilHole_21830316_Data_21829764_21829765_20200122_1158.tif	[1946, 1515]	14.19	-140.08	0.42	2.82	2.24	71.32	31.4
2147	2147		[3063, 2519]	30.04	-26.63	0.49	4.41	3.08	-64.24	37.61
2148	2148		[3873, 2601]	8.84	-98.45	0.51	2.6	1.91	-83.63	14.82
2149	2149		[2474, 2822]	13.59	-128.24	0.49	4.92	1.77	41.48	10.28
2150	2150		[3452, 3283]	4.14	-48.53	0.5	2.7	0.83	-66.62	18.09
2151	2151		[236, 3717]	36.78	-91.24	0.42	5.15	3.17	52.04	36.72
2153	2153	FoilHole_21833544_Data_21829764_21829765_20200122_1800.tif	[1835, 3433]	54.33	-77.99	0.63	8.4	3.88	-41.62	36.37
2154	2154		[1820, 3236]	17.45	-8.8	0.63	4.55	1.95	-55.72	46.92
2155	2155	FoilHole_21832494_Data_21829764_21829765_20200122_1415.tif	[2142, 912]	354.74	-161.06	0.54	19.81	13.61	-17.48	36.42
2156	2156		[468, 165]	28.47	-156.23	0.47	5.75	2.66	-6.9	30.67
2157	2157		[600, 1504]	201.74	-155.74	0.44	15.87	9.8	59.24	34.98
2158	2158		[2640, 1023]	23.02	-164.51	0.59	4.31	2.24	-55.21	70.7
2159	2159		[3052, 1269]	56.03	-156.38	0.61	8.25	5.03	-2.48	26.1
2160	2160		[1018, 1213]	37.49	-161.48	0.5	4.79	3.42	18.42	0.1
2161	2161		[3679, 1275]	16.4	-166.32	0.63	3.18	1.98	43.87	30.19
2163	2163		[3924, 1648]	8.42	-163.44	0.45	2.62	1.57	-11.24	27.8
2164	2164		[3491, 2076]	92.54	-157.96	0.6	9.25	4.5	27.99	5.95
2165	2165		[2619, 2186]	9.57	-162.8	0.49	2.51	1.62	68.34	51.14
2166	2166		[971, 2571]	29.44	-155.68	0.46	4.88	2.93	-0.29	24.61
2167	2167		[2967, 2557]	9.2	-154.2	0.47	2.61	1.48	27.94	2.14
2168	2168		[3718, 2781]	22	-157.56	0.56	3.74	2.49	-26.29	48.73
2169	2169		[271, 3139]	30.22	-157.05	0.48	5.85	2.6	60.59	37.64
2170	2170		[1080, 3484]	55.5	-150.71	0.51	5.53	4.75	-4.61	33.9
2172	2172	FoilHole_21830227_Data_21829764_21829765_20200122_1022.tif	[2844, 192]	3.18	-79.82	0.45	4.22	0.91	-61.6	18.22
2175	2175	FoilHole_21833728_Data_21829764_21829765_20200122_1838.tif	[278, 3741]	4.92	-68.75	0.54	4.49	0.63	-31.95	36.8
2176	2176	FoilHole_21832540_Data_21829764_21829765_20200122_1445.tif	[3051, 1023]	12.09	-5.49	0.5	3.88	2.06	-28.16	22.67
2177	2177		[2829, 1387]	16.13	-20.04	0.48	3.1	2.17	80.23	79.73
2178	2178		[3111, 3330]	8.02	-169.33	0.5	2.58	1.55	23.24	12.57
2179	2179	FoilHole_21830255_Data_21829764_21829765_20200122_1112.tif	[568, 331]	33.15	-9.51	0.51	6.53	3.1	4.57	14.08
2182	2182		[598, 1177]	11.82	-21.77	0.48	5.58	2.02	23.19	44.96
2183	2183		[1022, 2160]	9.56	-11.93	0.42	3.85	1.62	-30.05	18.12
2184	2184		[730, 2563]	7.72	-40.82	0.51	3.88	1.74	-29.23	11.59
2186	2186		[1268, 3674]	5.99	-63.18	0.54	2.88	0.93	-36.6	26.58
2187	2187	FoilHole_21832492_Data_21829764_21829765_20200122_1413.tif	[3047, 245]	16.37	-124.35	0.47	3.06	2.45	-58.09	66.26
2188	2188		[1788, 451]	84.71	-111.56	0.43	8.02	4.76	14.28	54.16
2189	2189		[2214, 330]	7.53	-128.72	0.42	3.41	1.05	34.28	17
2190	2190		[96, 488]	10.04	-126.92	0.49	4.56	1.17	-88.67	38.25
2191	2191		[2767, 521]	13.45	-117.48	0.57	4.84	1.73	43	19.52
2192	2192		[3656, 679]	18.39	-142.94	0.46	4.2	2.57	70.29	33.23
2193	2193		[3230, 929]	33.17	-124.95	0.49	4.58	3.59	-84.92	40.03
2194	2194		[1040, 1025]	3.97	-104.2	0.5	2.57	1.07	65.81	9.99
2196	2196		[3651, 1989]	15.84	-120.46	0.43	3.81	2.24	10.1	49.44
2197	2197		[1702, 2385]	36.68	-110.48	0.44	6.41	2.85	67.81	1.71
2198	2198		[3270, 2424]	11.71	-126.87	0.49	3.84	1.47	52.08	1.05
2199	2199		[2379, 2761]	7.48	-135.67	0.5	4.12	1.06	31.55	12.78
2200	2200		[3659, 3064]	25.21	-128.31	0.47	7	2.25	70.63	18.94
2201	2201		[3915, 2912]	12.56	-128.94	0.45	3.24	2.03	20.1	30.96
2202	2202		[1941, 3139]	12.94	-122.68	0.44	4.38	1.97	77.05	19.73
2203	2203		[1746, 3234]	6.21	-85.23	0.56	3.97	1.24	-87	1.77
2204	2204		[3208, 3060]	7.81	-149.72	0.57	2.33	1.49	49.3	19.02
2205	2205		[3082, 3569]	63.53	-120.21	0.55	8.71	4.88	27.13	32.66
2206	2206		[3848, 3941]	16.81	-130.34	0.52	4.6	1.96	11.95	37.71
2208	2208		[944, 3044]	10.5	-90.53	0.5	2.13	2.09	-57.81	32.72
2211	2211		[1207, 1436]	6.98	-104.9	0.54	5.03	0.81	85.57	10.47
2212	2212		[840, 1649]	21.92	-125.07	0.42	4.49	2.76	73.98	19.05
2213	2213		[2331, 1570]	12.84	-140.66	0.59	3.4	1.84	21.27	18.07
2214	2214		[1204, 1680]	6.83	-138.43	0.52	3.21	0.99	37.63	3.94
2215	2215		[1857, 1802]	5.48	-147.74	0.49	6.2	0.9	24.56	7.7
2216	2216		[2342, 2238]	4.8	-154.99	0.45	3.08	0.69	61.04	36.03
2217	2217		[2328, 3190]	16.38	-143.45	0.56	4.35	1.8	4.97	31.58
2218	2218		[1033, 3678]	10.28	-121.52	0.46	2.86	1.46	30.7	27.78
2219	2219	FoilHole_21836293_Data_21829764_21829765_20200123_0044.tif	[677, 586]	17.71	-136.8	0.49	8.05	2.14	62.2	19
2220	2220		[3177, 3481]	12.73	-84.79	0.5	4.43	1.78	63.98	31.23
2221	2221	FoilHole_21832490_Data_21829764_21829765_20200122_1411.tif	[3305, 68]	11	-158.83	0.48	4.65	1.73	7.53	13.64
2222	2222		[963, 450]	5.82	-136.42	0.58	4.58	1.32	46.47	2.89
2223	2223		[2449, 351]	9.66	-169.5	0.6	3.07	1.89	14.99	4.49
2224	2224		[1759, 1352]	12.98	-155.7	0.5	4.58	2.11	38.51	14.21
2225	2225		[2050, 1534]	9.49	-141.35	0.57	4.85	0.88	40.87	2.22
2227	2227		[188, 2305]	13.42	-155.36	0.55	2.84	1.81	45.46	20.82
2228	2228		[3813, 2445]	5.3	-161.03	0.49	4.09	1.33	48.07	29.1
2229	2229		[493, 2781]	3.79	-137.57	0.56	2.25	0.78	43.2	0.77
2230	2230		[3646, 2992]	6.77	-129.32	0.44	4	0.85	56.94	6.26
2231	2231		[464, 3409]	8.79	-157.55	0.42	3.15	2.63	-43.8	66.25
2232	2232		[900, 3493]	4.55	-156.23	0.5	2.38	0.94	39.06	15.29
2233	2233	FoilHole_21830364_Data_21829764_21829765_20200122_1227.tif	[2865, 2352]	4.47	-84.56	0.42	2.44	0.91	-68.29	16.27
2234	2234	FoilHole_21833468_Data_21829764_21829765_20200122_1719.tif	[1364, 2129]	3.05	-126.5	0.43	4.23	0.9	64.29	10.79
2235	2235		[3625, 2315]	4.79	-162.7	0.45	2.49	1.04	25.56	8.26
2236	2236	FoilHole_21830360_Data_21829764_21829765_20200122_1224.tif	[776, 1380]	6.71	-102.39	0.5	3.1	1.33	-69.21	33.18
2238	2238		[512, 3109]	8.36	-49.84	0.45	2.72	1.55	-64.29	14.45
2239	2239	FoilHole_21836259_Data_21829764_21829765_20200123_0027.tif	[249, 259]	23.76	-170.92	0.49	4.58	2.81	-10.44	19.52
2240	2240		[2658, 1719]	21.66	-165.69	0.43	7.84	1.66	9.91	4.4
2241	2241		[2757, 2425]	6.08	-101.67	0.44	3.83	1.5	80.94	2.61
2242	2242		[2586, 3207]	6.78	-171.79	0.44	1.83	1.68	73.48	65.27
2244	2244		[2241, 2674]	5.93	-48.02	0.45	2.18	1.3	-12.13	35.89
2246	2246		[2582, 3475]	196.68	-97.26	0.49	13.37	8.94	1.33	81.41
2247	2247		[2057, 2918]	8.27	-93.41	0.5	2.86	1.34	28.63	57.96
2248	2248		[836, 3363]	33.32	-98.14	0.48	5.08	3.1	54.34	27.52
2249	2249		[238, 3125]	5.2	-19.68	0.48	2.65	0.9	-47.08	27.4
2250	2250	FoilHole_21833584_Data_21829764_21829765_20200122_1812.tif	[713, 488]	6.66	-97.79	0.49	3.82	1.18	81.39	0.82
2251	2251		[1962, 2641]	14.88	-107.53	0.51	4.01	3.08	-52.93	54.6
2252	2252	FoilHole_21830561_Data_21829764_21829765_20200122_1331.tif	[3203, 2638]	17.63	-162.77	0.45	4.97	2.29	40.87	23.64
2255	2255		[1436, 255]	14.94	-98.41	0.46	3.15	1.9	46.93	34.66
2256	2256		[434, 623]	42.38	-108.91	0.42	5.64	4.47	75.22	4.13
2257	2257		[675, 304]	9.04	-110.96	0.54	2.17	1.92	21.09	47.95
2258	2258		[1281, 454]	8.83	-111.55	0.45	3.18	1.46	34.46	33.99
2259	2259		[3535, 593]	41.84	-70.16	0.43	5.92	3.64	-0.39	69.77
2260	2260		[2214, 1035]	19.74	-88.82	0.42	5.79	2.31	54.6	36.58
2262	2262		[3059, 1427]	20.13	-83.39	0.48	3.57	3.14	-63.5	19.89
2263	2263		[142, 1365]	10.86	-93.93	0.5	3.03	1.89	85.43	0.64
2264	2264		[2519, 1691]	39.42	-50.83	0.43	5.15	3.2	-33.11	17.72
2265	2265		[3804, 1875]	52.06	-73.6	0.42	7.53	3.72	-50.93	22.67
2269	2269		[750, 2806]	37.22	-79.31	0.46	5.69	2.99	-12.14	67.17
2270	2270		[2429, 2734]	11.61	-87.43	0.53	3.15	2.04	-57.03	30.4
2271	2271		[2883, 2786]	6.12	-67.81	0.5	2.73	1.61	-50.61	17.2
2272	2272		[2445, 3215]	32.77	-92.81	0.43	7.07	3.49	53.81	33.38
2273	2273		[1951, 3229]	6.87	-91.83	0.52	3.15	1.16	86.64	1.53
2274	2274		[3443, 3364]	28.62	-68.09	0.43	4.07	2.95	-48.21	19.88
2275	2275		[1126, 3569]	9.49	-142.22	0.45	2.43	1.93	42.97	5.19
2276	2276		[3605, 3749]	25.68	-75.31	0.42	3.99	3.39	53.51	51.18
2278	2278		[983, 3884]	13.68	-81.64	0.44	4.25	1.58	-26.92	54.72
2279	2279		[3421, 3971]	6.61	-59.56	0.48	1.93	1.41	-58.57	0.99
2283	2283		[3833, 3179]	8.09	-167.82	0.44	2.63	1.82	-2.18	14.36
2284	2284	FoilHole_21836482_Data_21829764_21829765_20200123_0125.tif	[596, 270]	5.13	-119.77	0.46	2.22	1.23	46.55	13.68
2285	2285		[2472, 1311]	11.37	-98.82	0.52	3.76	1.39	-44.82	54
2286	2286		[3450, 1831]	4.32	-132.18	0.47	5.8	0.58	43.84	3.98
2287	2287		[3736, 2081]	5.25	-114.65	0.51	4.92	1.28	57.08	8.27
2290	2290		[2513, 3761]	7.61	-146.97	0.58	7.93	1.64	27.7	5.33
2291	2291	FoilHole_21832544_Data_21829764_21829765_20200122_1448.tif	[346, 1718]	9.03	-115.22	0.47	3.29	1.78	65.25	0.47
2292	2292	FoilHole_21833533_Data_21829764_21829765_20200122_1754.tif	[3175, 364]	15.65	-164.11	0.53	3.17	2.59	-71.22	87.11
2293	2293		[3562, 757]	5.42	-83.98	0.49	2.99	1.07	-66.51	17.47
2294	2294		[2689, 1166]	9.36	-136.81	0.44	5	1.32	63.16	19.97
2295	2295	FoilHole_21832569_Data_21829764_21829765_20200122_1504.tif	[1888, 245]	39.68	-152.43	0.55	8.3	3.06	40.08	12.51
2296	2296		[944, 181]	14.78	-151.86	0.45	3.45	1.94	-7.12	35.26
2297	2297		[731, 122]	6.64	-4.08	0.54	4.23	1.54	-15.44	11.36
2298	2298		[2762, 374]	11.01	-97.25	0.43	2.91	2.35	-71.37	25.88
2299	2299		[2041, 2129]	1248.55	-160.56	0.49	30.15	20.57	29.32	9.88
2300	2300		[366, 671]	4.55	-7.78	0.59	1.74	1.25	-23.96	16.18
2301	2301		[578, 916]	20.42	-163.32	0.44	5.41	1.97	45.03	28.35
2302	2302		[3546, 1425]	183.85	-157.24	0.43	8.99	8.38	48.39	25.63
2303	2303		[2012, 1066]	11.74	-157.99	0.48	2.62	2.23	-8.75	30.76
2304	2304		[3812, 1370]	8.16	-7.36	0.47	3.78	1.2	12.96	20.32
2305	2305		[3962, 2392]	6.42	-153.83	0.45	1.84	1.62	-65.97	87.86
2307	2307		[896, 2868]	10.2	-136.02	0.46	3.9	1.54	66.31	22.33
2308	2308		[615, 2853]	8	-163.4	0.52	2.59	1.33	-65.01	81.61
2309	2309		[982, 3557]	222.72	-163.52	0.49	12.2	8	11.28	5.2
2310	2310		[1013, 3112]	11.09	-11.7	0.53	2.87	1.84	52.03	63.73
2311	2311	FoilHole_21832567_Data_21829764_21829765_20200122_1503.tif	[3527, 301]	56.37	-127.07	0.45	6.3	5.03	15.37	37.56
2312	2312		[2610, 172]	9.58	-117	0.53	2.97	1.51	19.98	43.02
2313	2313		[847, 533]	31.28	-160.65	0.44	3.94	3.38	-65.3	84.65
2314	2314		[3147, 734]	26.87	-165.68	0.43	4.9	2.97	76.25	61.93
2315	2315		[2840, 808]	8.16	-154.98	0.59	3.83	1.14	37.95	12.93
2316	2316		[1204, 950]	31.11	-109.11	0.43	6.2	3.37	49.25	21.64
2317	2317		[1761, 879]	13.38	-154.9	0.52	4.2	1.51	44.93	19.83
2318	2318		[3226, 1096]	23.84	-103.59	0.44	5.68	2.04	83.55	7.14
2319	2319		[276, 1155]	7.07	-84.55	0.44	2.54	1.2	-60.98	23.57
2320	2320		[1539, 1451]	26.85	-111.22	0.62	5.54	3.3	-23.2	88.02
2321	2321		[2039, 2047]	82.26	-114.42	0.57	13.66	3.98	-84.46	29.96
2322	2322		[3741, 1859]	11.16	-89.31	0.43	3.72	1.4	79.29	11.4
2323	2323		[2856, 1944]	18.18	-145.3	0.44	4.97	1.93	18.84	15.86
2324	2324		[3548, 2118]	10.73	-99.05	0.47	5.33	1.29	52.95	28
2325	2325		[2652, 2269]	9	-144.32	0.42	2.66	1.79	16.7	18.98
2326	2326		[176, 2579]	2.65	-129.86	0.51	3.94	0.5	37.96	12.18
2328	2328		[230, 3655]	13.65	-143.05	0.48	3.32	1.86	-29.19	66.14
2329	2329		[2199, 3858]	7.84	-116.3	0.42	2.4	1.71	-65.05	51.25
2330	2330	FoilHole_21832610_Data_21829764_21829765_20200122_1524.tif	[3231, 628]	40.08	-112.04	0.54	5.34	3.33	-55.93	56.11
2331	2331		[488, 581]	12.58	-125.06	0.58	4.38	2.58	81.63	26.69
2332	2332		[1242, 657]	19.98	-137.9	0.52	3.46	3.01	-59.86	78.04
2333	2333		[3682, 740]	8.61	-122.26	0.52	4.16	1.76	48.25	9.49
2334	2334		[4012, 1041]	7.84	-102.84	0.61	3.58	1.14	67.49	9.67
2337	2337		[3186, 1407]	5.6	-101	0.46	3.44	1	82.82	3.82
2338	2338		[306, 1494]	31.59	-146.34	0.44	5.66	2.71	32.7	0.96
2339	2339		[2898, 1332]	4.85	-111.75	0.64	1.65	1.55	-1.95	70.2
2340	2340		[1271, 1646]	28.29	-115.1	0.5	6.71	2.42	77	12.1
2342	2342		[3834, 2459]	33.79	-114.13	0.5	9.39	3.13	60.64	5.23
2343	2343		[434, 2494]	5.16	-109.04	0.5	2.27	1.38	63.96	7
2344	2344		[2023, 2633]	13.89	-112.73	0.45	3.1	1.94	23.18	44.09
2345	2345		[3056, 3197]	86.98	-111.49	0.5	8.45	5.92	-10.37	78.88
2346	2346		[914, 2916]	17.83	-111.9	0.57	4.99	2.37	58.92	9.18
2347	2347		[1241, 2916]	2.77	-111.32	0.42	3.56	0.87	64.6	4.08
2348	2348		[903, 3883]	45.28	-119	0.52	5.27	4.44	-1.91	62.91
2349	2349	FoilHole_21833466_Data_21829764_21829765_20200122_1717.tif	[1119, 372]	11.63	-154.25	0.51	4.06	2.09	-2.46	28.21
2350	2350		[605, 2217]	12.64	-150.31	0.52	4.91	1.32	38.45	8.76
2351	2351		[2041, 2375]	17.23	-143.03	0.5	3.3	2.37	-7.28	44.25
2352	2352		[3089, 2490]	9.28	-149.42	0.48	2.35	1.64	26.81	3.77
2353	2353		[1990, 2991]	15.24	-129.28	0.51	5.02	1.96	49.31	1.41
2355	2355		[3633, 211]	25.78	-140.76	0.46	5.56	2.54	28.4	10.84
2356	2356		[2929, 328]	38.23	-112.63	0.44	5.5	4.19	28.18	39.19
2357	2357		[1733, 354]	8	-102.09	0.46	2.53	1.44	12.18	65.73
2358	2358		[3285, 405]	10.09	-140.11	0.42	2.53	2	41.54	1.65
2359	2359		[2428, 455]	12.92	-141.24	0.42	2.69	2.14	-29.25	68.01
2360	2360		[2175, 775]	8	-110.44	0.46	3.02	1.25	81.04	11.48
2361	2361		[1695, 760]	4.81	-108.24	0.45	4.48	0.82	51.95	19.81
2362	2362		[2365, 1398]	14.87	-122.34	0.43	3.64	1.72	69.09	11.43
2363	2363		[3771, 1280]	2.13	-148.82	0.48	2.28	0.66	30.65	0.53
2364	2364		[443, 1751]	20.7	-98.8	0.43	3.41	2.7	-89.48	9.32
2365	2365		[121, 1845]	13.94	-114.49	0.47	5.15	1.31	-87.31	27.18
2366	2366		[1878, 1785]	5.43	-125.29	0.44	2.75	1.13	69.31	14.6
2368	2368		[1526, 3078]	11.13	-100.79	0.43	3.61	1.55	-47.28	53.51
2369	2369	FoilHole_21832635_Data_21829764_21829765_20200122_1531.tif	[1950, 336]	30.84	-116.83	0.5	5.39	3.05	52.84	10.33
2370	2370		[2593, 521]	9.57	-81.18	0.46	3.44	1.48	60.1	38.72
2371	2371		[1652, 702]	2.51	-111.21	0.49	4.68	0.55	60.83	7.96
2373	2373		[1030, 994]	13.73	-102.96	0.46	5.62	1.28	-77.93	25.03
2374	2374		[605, 1048]	40.66	-104.9	0.64	6.98	2.46	-82.11	22.79
2375	2375		[1449, 845]	13.17	-103.65	0.6	3.3	1.77	58.77	17.58
2376	2376		[3809, 1051]	8.33	-105.07	0.43	3.17	1.52	-74.05	31.02
2377	2377		[2262, 1369]	15.29	-118.17	0.42	5.66	2.3	41.66	20.17
2381	2381		[3004, 1849]	8	-162.47	0.47	2.97	1.32	33.92	16.39
2382	2382		[2253, 1918]	19.21	-133.21	0.5	4.07	2.54	12.27	34.52
2383	2383		[2763, 2016]	12.95	-99.38	0.57	3.84	2.15	12.98	67.64
2385	2385		[1318, 2198]	8.75	-97.24	0.51	2.93	1.41	64.79	17.97
2386	2386		[687, 2745]	29.19	-134.61	0.57	6.54	2.32	28.59	16.8
2387	2387		[1628, 2942]	12.09	-142.37	0.46	2.4	1.99	-51.73	89.36
2388	2388		[3352, 3016]	6.43	-170.6	0.44	2.87	1.12	-13.62	23.02
2389	2389		[155, 3184]	9.03	-138.62	0.57	2.7	1.46	-75.17	63.45
2390	2390		[1494, 3348]	6.68	-126.01	0.58	3.36	0.99	68.58	14.59
2391	2391		[590, 3509]	18.94	-138.15	0.44	3.77	3.49	73.96	32.11
2392	2392		[3083, 3442]	15.26	-158.51	0.58	6.23	1.58	1.34	20.15
2393	2393		[2251, 3382]	7.72	-167.88	0.49	3.38	1.01	-7.83	19.95
2394	2394		[1509, 3544]	9.69	-164.9	0.49	3.18	1.48	-41.91	57.01
2395	2395		[1186, 3550]	9.5	-143.53	0.57	3.33	1.33	-1.36	37.83
2396	2396		[3856, 3790]	8.24	-163.56	0.5	2.44	2.13	-11.87	28.31
2397	2397	FoilHole_21836404_Data_21829764_21829765_20200123_0118.tif	[2646, 525]	5.92	-92.26	0.51	2.5	1.44	63.87	23.87
2398	2398		[697, 514]	8.07	-155.62	0.47	3.29	1.26	29.97	5.59
2399	2399		[2208, 783]	10.91	-74.6	0.47	3.04	1.81	-87.75	13.15
2400	2400		[3048, 738]	25.58	-169.01	0.49	3.56	2.65	-24.86	35.85
2401	2401		[1898, 974]	21.81	-69.24	0.47	4.54	2.51	-66.83	2.41
2402	2402		[1680, 1598]	14.53	-22.67	0.5	4.36	1.85	-51.45	28.78
2404	2404		[484, 2366]	4.85	-121.36	0.47	1.87	1.36	-87.18	34.18
2405	2405	FoilHole_21833389_Data_21829764_21829765_20200122_1612.tif	[923, 812]	21.04	-78.92	0.42	3.79	2.72	25.88	75.2
2406	2406		[3939, 2100]	20.34	-81.94	0.43	8	1.89	74.72	23.34
2408	2408	FoilHole_21830312_Data_21829764_21829765_20200122_1155.tif	[1761, 207]	12	-153.17	0.43	3.53	2.15	10.73	16.1
2409	2409		[2394, 238]	9.22	-158.89	0.42	2.81	1.69	-14.54	35.65
2410	2410	FoilHole_21830344_Data_21829764_21829765_20200122_1217.tif	[3423, 500]	24.49	-11.08	0.42	5.65	2.82	-73.3	62.22
2411	2411		[3584, 634]	6.89	-26.44	0.43	5.29	1.03	-28.08	1.64
2412	2412		[3317, 3573]	28.04	-165.8	0.46	6.7	2.16	36.3	22.1
2413	2413	FoilHole_21830233_Data_21829764_21829765_20200122_1027.tif	[2513, 202]	31.28	-154.17	0.51	5.57	3.55	-20.07	45.9
2414	2414		[2046, 273]	16.7	-8.33	0.47	3.08	2.19	78.87	87.2
2415	2415		[1852, 320]	17.13	-173.51	0.45	3.83	2.26	86.78	80.29
2416	2416		[3308, 457]	19.64	-159.86	0.44	6.58	1.99	17.71	2.43
2417	2417		[2530, 676]	16.8	-15.22	0.44	3.27	2.71	65.51	80.73
2418	2418		[2164, 627]	6.66	-166.71	0.43	2.63	1.3	67.51	54.22
2419	2419		[3166, 753]	29.37	-161.46	0.48	4.86	3.01	5.71	12.83
2420	2420		[2213, 1121]	52.05	-164.34	0.63	6.62	3.22	48.1	32.44
2422	2422		[1542, 1296]	6	-155.75	0.43	2.42	1.13	20.9	3.35
2423	2423		[2390, 1985]	24.32	-148.27	0.48	3.99	2.34	89.91	58.18
2424	2424		[3984, 2108]	6.32	-137.81	0.49	2.78	1.03	80.72	38.53
2426	2426		[1755, 2855]	5.96	-166.24	0.48	2.48	1.46	-0.46	14.22
2427	2427		[689, 3914]	11.14	-84.41	0.48	3.45	2.23	7.66	87.93
2429	2429	FoilHole_21830231_Data_21829764_21829765_20200122_1025.tif	[2178, 545]	7.39	-64.88	0.43	2.33	1.61	-57.33	7.55
2430	2430		[2097, 3002]	10.93	-163.59	0.45	2.53	2.03	23.31	6.9
2431	2431		[592, 3373]	7.96	-18.8	0.45	2.88	1.47	51.72	70.52
2432	2432	FoilHole_21832639_Data_21829764_21829765_20200122_1534.tif	[886, 1880]	11.69	-133.65	0.63	5.18	1.42	69.93	23.58
2433	2433		[3808, 1833]	25.16	-148.8	0.45	3.86	3.39	87.21	56.01
2434	2434	FoilHole_21833550_Data_21829764_21829765_20200122_1805.tif	[2306, 133]	21.81	-156.5	0.42	5.36	1.72	-5.22	28.72
2435	2435		[1046, 2079]	22.95	-21.38	0.48	4.2	2.77	-38.01	16.63
2436	2436		[2576, 2233]	3.78	-31.66	0.44	3.26	0.86	-50.4	18.74
2437	2437	FoilHole_21833554_Data_21829764_21829765_20200122_1806.tif	[2069, 262]	14.52	-62.59	0.44	4.78	1.58	-33.12	29.47
2438	2438		[2712, 761]	76.1	-65.06	0.52	10.63	4.91	-13.37	51.69
2439	2439		[1758, 446]	9.13	-39.14	0.47	4.09	1.4	-39.63	0.49
2440	2440		[3799, 605]	11.28	-32.36	0.45	3.53	1.73	-19.68	12.68
2444	2444		[2596, 1342]	34.05	-54.96	0.53	5.89	2.57	-61.64	6.68
2445	2445		[1661, 1259]	3.47	-66.91	0.61	3.44	0.63	-73.36	6.45
2446	2446		[1721, 1657]	11.82	-47.72	0.53	6.68	2.46	-40.82	6.9
2448	2448		[2289, 1787]	6.69	-33.72	0.56	2.96	1.09	-36.94	3.22
2450	2450		[2489, 2304]	74.79	-44.95	0.56	8.13	5.27	-75.13	30.18
2451	2451		[2349, 2149]	5.06	-19.02	0.62	3.94	0.76	-16.5	2.52
2453	2453		[2950, 2368]	1.93	-54.06	0.5	3.18	0.49	-44.23	9.83
2457	2457		[1860, 2727]	14.81	-17.05	0.43	3.68	2.52	-0.87	16.18
2463	2463		[1422, 3937]	11.06	-79.62	0.44	2.7	1.73	-30.58	49.04
2464	2464	FoilHole_21832637_Data_21829764_21829765_20200122_1533.tif	[671, 934]	9.54	-130.67	0.5	4.25	1.47	71.01	21.68
2465	2465		[2698, 1075]	10.44	-130.27	0.53	3.66	1.46	45.54	4.19
2466	2466		[1647, 1970]	6.28	-166.59	0.55	2.78	1.08	30.74	17.33
2467	2467		[3922, 2213]	7.24	-144.18	0.45	2.87	1.22	-29.14	64.96
2468	2468	FoilHole_21832517_Data_21829764_21829765_20200122_1431.tif	[3356, 519]	14.03	-114.73	0.53	3.13	2.69	-83.99	30.74
2470	2470		[2299, 3659]	6.9	-114.15	0.49	3.01	1.24	26.2	39.65
2471	2471		[2757, 3970]	9.12	-108.1	0.47	2.33	1.87	-34.38	73.72
2473	2473		[3240, 474]	10.03	-109.05	0.49	3.05	1.43	-3.41	74.36
2474	2474		[1584, 3438]	8.01	-94.48	0.63	5.03	1.18	-68.01	26.47
2475	2475	FoilHole_21832477_Data_21829764_21829765_20200122_1402.tif	[1421, 604]	154.05	-131.78	0.47	11.18	7.96	55.28	7.06
2476	2476		[3043, 750]	186.66	-142.58	0.47	13.08	8.06	40.41	2.99
2477	2477		[3431, 289]	17.57	-135.04	0.43	3.82	2.06	61.15	16.19
2478	2478		[663, 327]	8.6	-148.77	0.58	3.95	1.28	34.76	3.53
2479	2479		[3807, 565]	22.44	-170.04	0.42	5.22	2.16	-25.78	35.74
2480	2480		[2153, 607]	10.27	-127.11	0.44	3.6	1.59	37.68	15.21
2481	2481		[1926, 845]	10.27	-167.82	0.48	4.79	1.78	-39.93	52.11
2482	2482		[1400, 890]	11.52	-166.65	0.52	2.68	2.15	-26.12	39.47
2483	2483		[2537, 941]	9.56	-163.2	0.52	2.56	1.56	-52.84	69.64
2484	2484		[2174, 1536]	40.57	-129.74	0.46	9.17	3.28	80.19	29.93
2485	2485		[1800, 1165]	8.27	-150.91	0.46	2.91	1.16	3.78	25.31
2486	2486		[211, 1524]	25.13	-126.54	0.43	4.81	3.1	66.15	12.69
2487	2487		[861, 1580]	101.45	-128.71	0.45	7.07	5.9	-32.02	83.31
2488	2488		[1392, 1386]	8.72	-101.14	0.52	3.49	1.48	29.43	49.43
2490	2490		[3920, 1528]	6.2	-165.03	0.58	3.1	0.9	57.69	42.72
2491	2491		[1966, 1956]	82.17	-136.26	0.48	7.34	5.68	-72.97	63.29
2492	2492		[1217, 2033]	20.84	-118.07	0.47	4.38	2.45	89.88	27.95
2493	2493		[2442, 1817]	9.83	-160.29	0.48	3.57	1.65	-43.65	63.36
2494	2494		[2643, 1963]	41.92	-139.33	0.48	8.54	3.26	-7.91	48.58
2496	2496		[1669, 2133]	10.09	-146.38	0.47	3.82	1.19	46.44	12.82
2497	2497		[3680, 2751]	10.22	-112.27	0.44	5.8	1.08	76.88	9.15
2498	2498		[3699, 2641]	14.09	-159.37	0.44	3.16	2.1	-51.06	71.69
2499	2499		[3748, 3181]	10.96	-147.42	0.59	5.69	1.14	21.44	11.14
2500	2500		[3501, 3408]	8.79	-163.12	0.45	2.6	1.54	6.78	10.1
2501	2501		[730, 3748]	54.88	-145.8	0.52	6.25	4.13	5.87	28.33
2502	2502		[3356, 3715]	12.61	-137.53	0.48	2.97	2.06	4.36	38.11
2503	2503		[3719, 3673]	4.86	-151.11	0.47	3.11	0.71	15.1	13.79
2504	2504		[3952, 3862]	6.83	-157.15	0.49	2.17	1.54	32.92	10.07
2505	2505	FoilHole_21833604_Data_21829764_21829765_20200122_1820.tif	[2704, 105]	8.24	-15.23	0.45	3.5	1.34	-30.76	15.53
2506	2506		[378, 317]	9.4	-22.19	0.5	3.3	1.73	-14.87	7.32
2507	2507		[669, 3174]	11.57	-20.62	0.43	2.82	1.87	-36.34	15.72
2508	2508	FoilHole_21830498_Data_21829764_21829765_20200122_1318.tif	[963, 317]	9.23	-170.52	0.43	2.79	1.81	-19.46	28.94
2509	2509		[1838, 1059]	42.93	-168.12	0.44	5.99	3.95	-71.42	83.3
2512	2512		[1669, 1279]	15.56	-88.47	0.49	4.53	2.33	29.33	62.2
2513	2513		[3942, 2626]	7.32	-76	0.42	3.83	1.12	-54.23	21.77
2514	2514		[3759, 2882]	10.6	-156.62	0.53	3.44	1.33	16.37	7.01
2515	2515	FoilHole_21830378_Data_21829764_21829765_20200122_1232.tif	[2787, 374]	18.3	-117.13	0.51	7.4	1.69	40.74	22.13
2517	2517		[2271, 832]	7.49	-135.81	0.55	3.96	1.33	66.1	21.91
2518	2518		[3649, 2770]	10.19	-112.61	0.45	4.28	1.12	-81.68	30.93
2519	2519		[3840, 3033]	23.69	-127.28	0.57	4.5	2.69	86.13	33.41
2520	2520		[2531, 3676]	27.6	-120.11	0.47	7.32	2.79	34.81	25.08
2521	2521	FoilHole_21830241_Data_21829764_21829765_20200122_1101.tif	[2190, 197]	14.51	-96.75	0.52	3.24	2.16	32.45	50.8
2522	2522		[3575, 163]	4.99	-80.18	0.52	2.22	1.16	73.83	25.99
2523	2523		[3852, 532]	21.29	-86.2	0.45	4.61	3.57	-19.56	66.64
[truncated: 1,098 more rows]

## Sheet: 19A crystals
	Unnamed: 0	Image Name	Centroid	Crystal Area (nm^2)	Crystal Angle (zero at X-axis and clockwise positive)	D-Spacing(FFT, nm)	crystalMajorAxis_length (nm)	crystalMinorAxis_length (nm)	MajorAxisAngle	angleDifference		freq	UncFreq	UncAvgCry	Uncpix/nm	Unc (nm)				1.9
123	123	FoilHole_21830296_Data_21829764_21829765_20200122_1145.tif	[2843, 410]	227.19	-163.82	1.1	19.49	6.86	11.49	4.69		13.7026	0.0401385	0.000929669	0.000700637	0.0401553		Range of spacings (nm)	1.8	2.3
50	50	FoilHole_21833602_Data_21829764_21829765_20200122_1818.tif	[719, 2168]	347.56	-35.04	1.11	15.42	14.55	84.86	60.1		16.7955	0.0330446	0.00075847	0.000707006	0.0330609		Area (nm2)	239831
57	57		[2030, 2107]	23.17	-6.8	1.14	10.77	2.16	-38.88	32.08		4.22239	0.134995	0.00301698	0.000726115	0.13503		Average spacing (nm)	2.05
671	671		[3686, 744]	134.81	-88.23	1.14	10.45	7.02	49.2	42.57		10.1849	0.0559653	0.00125076	0.000726115	0.055984			Percent of crystaline regions	0.91
421	421		[2086, 1755]	82.26	-169.28	1.15	15.42	5.13	13.5	2.78		7.88672	0.0729074	0.00161523	0.000732484	0.0729289
468	468		[1064, 2237]	86.46	-13.43	1.15	15.53	9.09	-26.12	12.69		8.08555	0.0711145	0.00157551	0.000732484	0.0711357		0.55	0	0.9	0
1222	1222	FoilHole_21832550_Data_21829764_21829765_20200122_1453.tif	[416, 968]	70.08	-110.06	1.15	8.22	5.18	-75.89	34.17		7.27946	0.0789894	0.00174997	0.000732484	0.0790121		0.55	2500	0.9	2500
229	229	FoilHole_21833459_Data_21829764_21829765_20200122_1705.tif	[3544, 1180]	172.59	-12.66	1.16	11.18	7.34	-57.46	44.8		11.3253	0.0512128	0.00112481	0.000738854	0.0512304		1.8	0	2.3	0
453	453	FoilHole_21836306_Data_21829764_21829765_20200123_0049.tif	[2314, 2442]	37.57	-171.23	1.16	7.74	5.56	36.16	27.39		5.284	0.109765	0.00241084	0.000738854	0.109794		1.8	2500	2.3	2500
731	731		[1603, 1408]	46.63	-157.7	1.16	11.02	5.76	-31.58	53.88		5.88674	0.0985266	0.00216399	0.000738854	0.0985531
829	829		[3824, 2326]	45.75	-69.45	1.16	6.19	3.66	79.26	31.29		5.83093	0.0994696	0.0021847	0.000738854	0.0994963
894	894		[2272, 3830]	65.38	-89.53	1.16	7.43	4.54	7.49	82.98		6.97051	0.0832077	0.00182754	0.000738854	0.083231		Pixels/nm	78.5
954	954	FoilHole_21833432_Data_21829764_21829765_20200122_1647.tif	[1276, 1751]	22.66	-36.02	1.16	14.7	4.37	-48.5	12.48		4.10367	0.141337	0.00310426	0.000738854	0.141373		del_freq	0.5
1006	1006	FoilHole_21832542_Data_21829764_21829765_20200122_1446.tif	[2036, 1333]	213.81	-156.73	1.16	20.74	8.82	6.08	17.19		12.6054	0.0460121	0.00101059	0.000738854	0.0460291		del_AvgCry	1
1140	1140		[1542, 1635]	46.05	-165.33	1.16	10.51	4.63	-22.36	37.03		5.85001	0.0991451	0.00217758	0.000738854	0.0991717		del_pix/nm	0.05
204	204	FoilHole_21833500_Data_21829764_21829765_20200122_1738.tif	[1565, 182]	43.02	-29.06	1.17	6.56	2.79	-0.84	28.22		5.60595	0.104353	0.00227238	0.000745223	0.104381
1184	1184		[2154, 1787]	28.4	-131.1	1.17	13.56	3.11	41.73	7.17		4.55484	0.128435	0.00279677	0.000745223	0.128467		AvgUnc 1.8-2.3	0.206289
470	470		[1623, 3268]	121.43	-171.99	1.18	19.66	7.29	15.06	7.05		9.33858	0.0631787	0.00136411	0.000751592	0.0631979		AvgUnc 1.9-2.1	0.183084
730	730		[1533, 1504]	20.36	-109.28	1.18	13.8	2.1	49.91	20.81		3.8239	0.154293	0.00333138	0.000751592	0.15433
746	746		[3807, 939]	120.99	-98.22	1.18	14.38	4.64	87.24	5.46		9.32165	0.0632935	0.00136659	0.000751592	0.0633127
348	348		[1722, 1812]	47.22	-78.76	1.19	10.78	3.87	-60.03	18.73		5.77452	0.103039	0.00220604	0.000757962	0.103065
548	548		[3591, 1626]	120.77	-169.9	1.19	9.08	6.51	88.23	78.13		9.23491	0.0644294	0.00137942	0.000757962	0.0644487
693	693	FoilHole_21832471_Data_21829764_21829765_20200122_1356.tif	[1059, 1604]	221.95	-10.38	1.19	17.89	14.03	52.32	62.7		12.5193	0.0475266	0.00101754	0.000757962	0.0475435
765	765		[2958, 3334]	90.34	-25.39	1.19	11.65	8.49	-55.67	30.28		7.98717	0.0744944	0.00159491	0.000757962	0.0745154
774	774	FoilHole_21833584_Data_21829764_21829765_20200122_1812.tif	[3274, 2599]	56.13	-156	1.19	7.36	3.87	37.62	13.62		6.29579	0.0945075	0.00202339	0.000757962	0.0945322
543	543	FoilHole_21830281_Data_21829764_21829765_20200122_1133.tif	[2163, 1611]	773.58	-147.03	1.2	28.27	21.95	-41.52	74.49		23.1778	0.0258869	0.000549616	0.000764331	0.025904
707	707		[2322, 1952]	53.51	-15.19	1.2	8.07	4.7	-17.06	1.87		6.09588	0.0984272	0.00208975	0.000764331	0.0984523
729	729		[1681, 1502]	155.22	-19.48	1.2	16.28	9.07	-11.18	8.3		10.3823	0.0577908	0.00122698	0.000764331	0.0578089
1155	1155	FoilHole_21832518_Data_21829764_21829765_20200122_1432.tif	[3447, 1991]	123.73	-79.85	1.2	11.22	5.43	38.85	61.3		9.2695	0.0647284	0.00137428	0.000764331	0.0647475
119	119	FoilHole_21832524_Data_21829764_21829765_20200122_1437.tif	[1105, 2491]	123.7	-167.92	1.21	12.74	9.65	26.51	14.43		9.19178	0.0658197	0.0013859	0.000770701	0.0658388
161	161	FoilHole_21833427_Data_21829764_21829765_20200122_1642.tif	[1839, 743]	208.15	-17.15	1.21	15.96	8.84	-18.5	1.35		11.9235	0.0507402	0.00106838	0.000770701	0.0507573
167	167	FoilHole_21833588_Data_21829764_21829765_20200122_1815.tif	[2170, 2261]	46.92	-9.65	1.21	9.54	3.95	26.71	36.36		5.66101	0.106871	0.00225028	0.000770701	0.106898
293	293	FoilHole_21832527_Data_21829764_21829765_20200122_1439.tif	[3443, 3240]	99.27	-170.41	1.21	8.68	6.91	70.7	61.11		8.23424	0.0734737	0.00154706	0.000770701	0.073494
389	389	FoilHole_21830264_Data_21829764_21829765_20200122_1119.tif	[379, 3368]	50.35	-78.56	1.21	8.41	4.73	-52.41	26.15		5.86428	0.103167	0.00217228	0.000770701	0.103193
472	472	FoilHole_21830421_Data_21829764_21829765_20200122_1255.tif	[456, 1043]	182.22	-68.05	1.21	13.15	6.57	83.04	28.91		11.1561	0.0542304	0.00114187	0.000770701	0.0542479
586	586	FoilHole_21830265_Data_21829764_21829765_20200122_1120.tif	[3170, 3247]	196.2	-111.67	1.21	15.96	9.65	63.37	4.96		11.5761	0.0522626	0.00110044	0.000770701	0.0522799
692	692		[1203, 1096]	68.81	-93.73	1.21	11.42	5.8	-43.29	50.44		6.85552	0.0882501	0.00185819	0.000770701	0.088273
727	727		[2411, 611]	38.53	-78.58	1.21	9.51	3.16	-28.08	50.5		5.12996	0.117935	0.00248323	0.000770701	0.117963
825	825		[3140, 3122]	126.61	-136.62	1.21	11.95	10.95	50.41	7.03		9.29927	0.0650589	0.00136988	0.000770701	0.0650779
1046	1046	FoilHole_21832706_Data_21829764_21829765_20200122_1557.tif	[3172, 1111]	53.47	-129.71	1.21	17.55	4.2	59.49	9.2		6.04324	0.100112	0.00210795	0.000770701	0.100137
340	340		[2406, 2318]	144.78	-78.02	1.22	14.4	10.6	-37.64	40.38		9.86267	0.0618494	0.00129162	0.00077707	0.0618677
552	552	FoilHole_21830478_Data_21829764_21829765_20200122_1314.tif	[865, 370]	39.11	-43.26	1.22	5.17	3.71	-63.08	19.82		5.12606	0.119	0.00248511	0.00077707	0.119028
657	657		[479, 1454]	63.97	-74.72	1.22	10.5	4.87	-58.58	16.14		6.55584	0.0930468	0.00194313	0.00077707	0.0930703
797	797	FoilHole_21833466_Data_21829764_21829765_20200122_1717.tif	[887, 2436]	98.89	-162.25	1.22	11.95	8.82	-51.39	69.14		8.1511	0.0748365	0.00156284	0.00077707	0.0748569
835	835	FoilHole_21830241_Data_21829764_21829765_20200122_1101.tif	[2052, 1545]	451.26	-171.25	1.22	19.86	13.82	-21.91	30.66		17.4122	0.0350329	0.000731605	0.00077707	0.0350492
902	902	FoilHole_21832586_Data_21829764_21829765_20200122_1511.tif	[3370, 2746]	56.12	-156.32	1.22	14.48	4.49	51.4	27.72		6.14043	0.0993415	0.00207459	0.00077707	0.0993662
979	979	FoilHole_21830315_Data_21829764_21829765_20200122_1158.tif	[782, 423]	76.94	-11.37	1.22	8.76	4.16	26.02	37.39		7.18979	0.0848425	0.0017718	0.00077707	0.0848646
1048	1048		[1255, 1659]	88.56	-40.01	1.22	9.66	6.72	5.35	45.36		7.71363	0.0790808	0.00165147	0.00077707	0.0791018
1224	1224		[3258, 3229]	80.14	-152.43	1.22	12.22	5.65	-12.24	39.81		7.33778	0.0831314	0.00173606	0.00077707	0.0831531
48	48	FoilHole_21833450_Data_21829764_21829765_20200122_1657.tif	[3131, 1898]	102.59	-68.49	1.23	10.83	8.04	-43.27	25.22		8.23469	0.074684	0.00154697	0.000783439	0.0747042
415	415	FoilHole_21832562_Data_21829764_21829765_20200122_1459.tif	[1997, 849]	41.85	-159.79	1.23	9.97	3.07	41.16	20.95		5.25948	0.116932	0.00242208	0.000783439	0.116959
655	655	FoilHole_21833433_Data_21829764_21829765_20200122_1648.tif	[416, 1164]	146.94	-44.17	1.23	19.38	6.73	86.6	49.23		9.85519	0.0624037	0.0012926	0.000783439	0.062422
725	725		[2335, 509]	66.79	-26.01	1.23	6.36	5.31	-56.12	30.11		6.64432	0.0925602	0.00191725	0.000783439	0.0925834
726	726		[1190, 385]	68.53	-80.61	1.23	9.73	4.65	-17.57	63.04		6.73031	0.0913776	0.00189276	0.000783439	0.0914006
728	728		[2403, 2369]	974.83	-84.63	1.23	28.64	21.25	-0.47	84.16		25.384	0.0242279	0.000501847	0.000783439	0.0242458
903	903		[2641, 3341]	86.17	-164.1	1.23	20.12	4.91	29.06	13.16		7.54698	0.0814896	0.00168794	0.000783439	0.0815108
926	926	FoilHole_21832560_Data_21829764_21829765_20200122_1458.tif	[781, 515]	83.83	-9.31	1.23	10.96	6.98	-36.68	27.37		7.4438	0.0826191	0.00171134	0.000783439	0.0826405
1114	1114		[333, 1472]	30.84	-72.12	1.23	7.04	4.57	83.45	24.43		4.51494	0.136214	0.00282149	0.000783439	0.136246
1217	1217	FoilHole_21830245_Data_21829764_21829765_20200122_1104.tif	[450, 577]	54.12	-103.42	1.23	11.31	4.85	48.8	27.78		5.981	0.102826	0.00212989	0.000783439	0.102851
129	129	FoilHole_21830385_Data_21829764_21829765_20200122_1237.tif	[1364, 3621]	130.39	-51.03	1.24	12.21	9.05	-21.21	29.82		9.20875	0.0673273	0.00138334	0.000789809	0.0673461
471	471		[2415, 3543]	223.47	-13.25	1.24	24.13	9.09	8.82	22.07		12.0556	0.0514285	0.00105668	0.000789809	0.0514454
613	613	FoilHole_21833457_Data_21829764_21829765_20200122_1703.tif	[3372, 1061]	208.15	-106.93	1.24	15.82	10.02	33.04	40.03		11.635	0.0532875	0.00109487	0.000789809	0.0533046
639	639		[2624, 1413]	425.51	-171.02	1.24	18.96	14.42	-23.91	32.89		16.6354	0.0372699	0.000765768	0.000789809	0.0372862
709	709		[1129, 3474]	30.32	-174.3	1.24	5.92	3.08	41.94	36.24		4.44061	0.13962	0.00286871	0.000789809	0.139652
824	824	FoilHole_21832477_Data_21829764_21829765_20200122_1402.tif	[1307, 1011]	289.7	-123.58	1.24	19.75	9.79	18.51	37.91		13.7263	0.0451689	0.000928064	0.000789809	0.0451853
839	839		[3725, 1846]	78.95	-35.72	1.24	8.55	4.58	-36.25	0.53		7.16563	0.0865241	0.00177777	0.000789809	0.086546
924	924	FoilHole_21833465_Data_21829764_21829765_20200122_1717.tif	[2925, 1189]	125.45	-57.63	1.24	13.61	6.69	-22.85	34.78		9.03262	0.0686401	0.00141032	0.000789809	0.0686592
1115	1115		[2367, 2367]	239.23	-15.57	1.24	17.89	9.91	-41.88	26.31		12.4734	0.0497056	0.00102128	0.000789809	0.0497224
16	16	FoilHole_21830406_Data_21829764_21829765_20200122_1244.tif	[2448, 3586]	125.79	-173.17	1.25	12.8	8.42	-18.79	25.62		8.97249	0.0696574	0.00141977	0.000796178	0.0696764
292	292		[846, 1960]	76.58	-89.29	1.25	13.9	5.18	29.05	61.66		7.0008	0.0892755	0.00181963	0.000796178	0.0892976
828	828		[1566, 936]	210.92	-78.49	1.25	10.95	10.26	76.38	25.13		11.6185	0.0537937	0.00109643	0.000796178	0.0538107
1111	1111		[2124, 2093]	120.24	-25.42	1.25	16.55	7.4	-20.19	5.23		8.77232	0.0712468	0.00145217	0.000796178	0.0712661
1170	1170	FoilHole_21833578_Data_21829764_21829765_20200122_1811.tif	[928, 3723]	65.64	-169.32	1.25	9.48	6.09	35.68	25		6.48148	0.0964286	0.00196542	0.000796178	0.0964519
39	39	FoilHole_21832493_Data_21829764_21829765_20200122_1414.tif	[2591, 1989]	53.02	-76.82	1.26	10.44	6.38	-63.7	13.12		5.77896	0.109016	0.00220435	0.000802548	0.109041
198	198	FoilHole_21832674_Data_21829764_21829765_20200122_1547.tif	[1516, 877]	88.94	-154.44	1.26	14.81	6.03	61.94	36.38		7.48476	0.084171	0.00170197	0.000802548	0.084192
239	239		[570, 756]	19.31	-8.24	1.26	8.78	5.01	-5.53	2.71		3.48755	0.180643	0.00365266	0.000802548	0.180681
637	637	FoilHole_21832519_Data_21829764_21829765_20200122_1432.tif	[2468, 949]	595.93	-10.87	1.26	22.13	13.4	6.14	17.01		19.3743	0.0325172	0.000657511	0.000802548	0.0325338
675	675	FoilHole_21832454_Data_21829764_21829765_20200122_1343.tif	[2816, 1099]	492.74	-65.66	1.26	21.91	13.99	56.47	57.87		17.6173	0.0357604	0.000723089	0.000802548	0.0357767
724	724	FoilHole_21830297_Data_21829764_21829765_20200122_1145.tif	[884, 630]	220.56	-48.76	1.26	13.25	8.81	-41.2	7.56		11.7867	0.05345	0.00108078	0.000802548	0.0534669
846	846	FoilHole_21830249_Data_21829764_21829765_20200122_1107.tif	[3188, 2818]	93.7	-88.36	1.26	20	4.9	47.52	44.12		7.68244	0.0820052	0.00165818	0.000802548	0.0820259
869	869	FoilHole_21830479_Data_21829764_21829765_20200122_1315.tif	[1616, 3809]	44.71	-106.53	1.26	5.72	3.43	-5.51	78.98		5.30679	0.118716	0.00240048	0.000802548	0.118743
128	128		[1756, 1153]	36.38	-105.41	1.27	8.86	3.96	63.2	11.39		4.74928	0.133705	0.00268227	0.000808917	0.133734
395	395	FoilHole_21832545_Data_21829764_21829765_20200122_1449.tif	[899, 844]	222.41	-167.18	1.27	19.24	9.47	-14.18	27		11.7428	0.0540755	0.00108482	0.000808917	0.0540924
690	690		[3622, 2081]	35.06	-155.63	1.27	9.49	4.24	57.52	33.15		4.66232	0.136198	0.0027323	0.000808917	0.136228
708	708		[1343, 3011]	110.53	-7.23	1.27	13.32	8.11	38.41	45.64		8.27821	0.0767074	0.00153884	0.000808917	0.0767271
836	836		[2051, 2065]	88.96	-10.5	1.27	20.39	7.49	-20.97	10.47		7.42666	0.0855027	0.00171529	0.000808917	0.0855238
837	837		[1983, 3415]	35.12	-170.09	1.27	10.06	5.82	-17.94	27.85		4.66631	0.136082	0.00272996	0.000808917	0.136112
1113	1113	FoilHole_21830543_Data_21829764_21829765_20200122_1328.tif	[2874, 518]	122.32	-10.5	1.27	13.11	7.16	-13.36	2.86		8.70853	0.072917	0.0014628	0.000808917	0.0729361
223	223	FoilHole_21833492_Data_21829764_21829765_20200122_1732.tif	[3911, 1776]	42.08	-123.73	1.28	10.96	3.26	86.9	30.63		5.0679	0.126285	0.00251364	0.000815287	0.126313
341	341		[3175, 2305]	43.38	-67.95	1.28	10.36	7.21	-61.94	6.01		5.14559	0.124378	0.00247569	0.000815287	0.124406
355	355		[1931, 1432]	79.49	-173.05	1.28	7.5	6.25	-65.94	72.89		6.9654	0.0918827	0.00182887	0.000815287	0.0919045
392	392		[1102, 1935]	555.47	-16.5	1.28	21.32	19.34	-75.13	58.63		18.4128	0.0347584	0.000691847	0.000815287	0.0347748
589	589	FoilHole_21833508_Data_21829764_21829765_20200122_1744.tif	[3309, 2393]	68.52	-110.86	1.28	12.36	6.66	89.12	19.98		6.46694	0.0989649	0.00196984	0.000815287	0.0989879
841	841	FoilHole_21832705_Data_21829764_21829765_20200122_1556.tif	[2951, 1021]	372.45	-121.77	1.28	18.81	16.87	-55.71	66.06		15.0773	0.0424479	0.000844902	0.000815287	0.0424641
121	121	FoilHole_21830383_Data_21829764_21829765_20200122_1236.tif	[3868, 3718]	42.46	-29.98	1.29	6.21	5.01	28.47	58.45		5.05127	0.127691	0.00252191	0.000821656	0.127718
346	346	FoilHole_21836367_Data_21829764_21829765_20200123_0112.tif	[2598, 1161]	232.7	-89.48	1.29	19.34	11.11	56.02	34.5		11.8252	0.0545445	0.00107726	0.000821656	0.0545614
638	638		[1792, 848]	64.61	-87.11	1.29	14.25	4.94	-42.16	44.95		6.23103	0.103514	0.00204442	0.000821656	0.103538
859	859		[1108, 3390]	260.94	-154.68	1.29	18.18	12.02	-30.51	55.83		12.5222	0.0515085	0.0010173	0.000821656	0.0515251
1194	1194	FoilHole_21836260_Data_21829764_21829765_20200123_0028.tif	[3795, 1656]	61.55	-16.98	1.29	8.25	4.94	-87.05	70.07		6.08169	0.106056	0.00209462	0.000821656	0.10608
294	294		[2892, 3606]	96.02	-118.55	1.3	13.87	7.2	11.98	49.47		7.53768	0.0862335	0.00169002	0.000828025	0.086254
316	316		[590, 658]	71.09	-168.29	1.3	9.04	5.65	-82.39	85.9		6.48576	0.10022	0.00196413	0.000828025	0.100242
122	122	FoilHole_21833410_Data_21829764_21829765_20200122_1630.tif	[492, 1555]	100.5	-140.74	1.31	9.68	7.44	79.92	40.66		7.65265	0.0855913	0.00166463	0.000834395	0.0856115
416	416		[1174, 2463]	87.09	-154.89	1.31	16.34	4.32	78.63	53.52		7.12382	0.0919451	0.00178821	0.000834395	0.0919662
678	678		[3830, 1798]	60.35	-107.79	1.31	6.75	4.69	87.42	15.21		5.93017	0.110452	0.00214814	0.000834395	0.110476
744	744		[2134, 3460]	37.35	-74.36	1.31	6.48	2.58	-26.78	47.58		4.66524	0.1404	0.00273059	0.000834395	0.140429
764	764	FoilHole_21836293_Data_21829764_21829765_20200123_0044.tif	[1346, 308]	127.04	-106.86	1.31	14.13	5.84	1.32	71.82		8.60397	0.0761276	0.00148058	0.000834395	0.0761466
842	842		[1266, 827]	38.79	-127.18	1.31	13.36	3.79	82.45	29.63		4.75432	0.137769	0.00267943	0.000834395	0.137798
51	51		[856, 2721]	22.13	-10.37	1.32	8.98	2.81	-38.45	28.08		3.56383	0.185194	0.00357449	0.000840764	0.185231
87	87		[2221, 1626]	169.99	-130.3	1.32	29.41	10.35	37.89	11.81		9.87729	0.06682	0.00128971	0.000840764	0.0668377
317	317		[3668, 3323]	75.76	-63.89	1.32	13.96	3.99	-56.83	7.06		6.59396	0.100092	0.0019319	0.000840764	0.100114
17	17		[1712, 3348]	38.27	-3.86	1.33	9.16	5.15	-0.39	3.47		4.65133	0.14297	0.00273875	0.000847134	0.142998
277	277	FoilHole_21830412_Data_21829764_21829765_20200122_1250.tif	[2500, 3583]	68.92	-104.43	1.33	12.34	5.66	-25.07	79.36		6.24196	0.106537	0.00204084	0.000847134	0.10656
455	455		[645, 3109]	104.25	-138.18	1.33	10.34	6.39	52.16	10.34		7.67691	0.0866234	0.00165937	0.000847134	0.0866434
44	44	FoilHole_21830341_Data_21829764_21829765_20200122_1214.tif	[3427, 1513]	272.11	-84.28	1.34	29.5	8.2	80.47	15.25		12.3103	0.0544261	0.00103481	0.000853503	0.0544426
498	498		[3781, 3168]	98.61	-156.96	1.34	12.97	4.41	75.76	52.72		7.41064	0.0904106	0.001719	0.000853503	0.0904309
893	893		[1206, 3382]	153.62	-89.36	1.34	11.7	8.1	-44.98	44.38		9.24952	0.0724362	0.00137725	0.000853503	0.0724543
907	907		[3463, 2272]	41.59	-93.71	1.34	7.58	4.69	-84.2	9.51		4.81271	0.139215	0.00264692	0.000853503	0.139242
553	553	FoilHole_21833470_Data_21829764_21829765_20200122_1721.tif	[1174, 285]	18.53	-171.17	1.35	11.41	2.56	20.14	11.31		3.18863	0.21169	0.00399509	0.000859873	0.211729
795	795	FoilHole_21832567_Data_21829764_21829765_20200122_1503.tif	[1888, 1269]	918.27	-112.74	1.35	27.6	18.77	7.18	60.08		22.4466	0.0300713	0.000567517	0.000859873	0.030089
1022	1022		[3233, 3684]	108.38	-127.64	1.36	12.3	5.67	23.26	29.1		7.65483	0.0888328	0.00166416	0.000866242	0.0888526
713	713	FoilHole_21832502_Data_21829764_21829765_20200122_1420.tif	[2742, 2284]	83	-168.71	1.38	18.2	4.63	-3.21	14.5		6.60176	0.104518	0.00192961	0.000878981	0.104539
547	547	FoilHole_21832642_Data_21829764_21829765_20200122_1536.tif	[3748, 1191]	21.82	-3.69	1.4	5.27	3.68	-10.69	7		3.33656	0.209797	0.00381796	0.00089172	0.209833
90	90		[3709, 1886]	53.62	-139.08	1.42	9.07	5.24	69.08	28.16		5.15674	0.137684	0.00247033	0.000904459	0.137709
906	906	FoilHole_21836358_Data_21829764_21829765_20200123_0106.tif	[3332, 2136]	45.47	-128.4	1.42	8.87	4	50.81	0.79		4.74869	0.149515	0.0026826	0.000904459	0.149542
177	177		[414, 1187]	87.94	-113.14	1.44	11.54	5.23	81.39	14.53		6.51225	0.110561	0.00195614	0.000917197	0.110582
152	152	FoilHole_21832480_Data_21829764_21829765_20200122_1404.tif	[2193, 314]	42.06	-8.46	1.45	8.63	3.95	-6.79	1.67		4.47267	0.162096	0.00284816	0.000923567	0.162123
677	677		[2659, 693]	47.33	-110.51	1.47	9.64	3.66	38.85	30.64		4.68005	0.157049	0.00272195	0.000936306	0.157076
929	929		[758, 3424]	118.13	-7.51	1.49	11.05	8.58	86.75	85.74		7.29447	0.102132	0.00174637	0.000949045	0.102151
1093	1093	FoilHole_21832508_Data_21829764_21829765_20200122_1425.tif	[1411, 2785]	221.82	-12.87	1.5	13.89	11.19	30.13	43		9.92908	0.0755357	0.00128298	0.000955414	0.0755526
286	286	FoilHole_21833481_Data_21829764_21829765_20200122_1722.tif	[893, 3659]	29.33	-12.07	1.51	11.24	4.69	-36.42	24.35		3.58657	0.210508	0.00355182	0.000961783	0.21054
527	527		[2161, 3371]	68.01	-88.83	1.58	14.56	4.23	83.13	8.04		5.2195	0.151355	0.00244063	0.00100637	0.151378
714	714	FoilHole_21830246_Data_21829764_21829765_20200122_1105.tif	[2587, 896]	38.61	-109.5	1.6	7.63	4.26	14.35	56.15		3.88356	0.205997	0.0032802	0.00101911	0.206025
651	651		[3455, 2155]	135.91	-123.65	1.61	12.65	7.06	28.32	28.03		7.24102	0.111172	0.00175926	0.00102548	0.111191
394	394		[1684, 3520]	34.87	-80.92	1.63	6.44	3.28	67.85	31.23		3.62275	0.224967	0.00351635	0.00103822	0.224997
45	45		[2737, 1072]	30.91	-6.54	1.64	9.97	3.22	-44.15	37.61		3.39005	0.241885	0.00375772	0.00104459	0.241916
868	868	FoilHole_21832468_Data_21829764_21829765_20200122_1354.tif	[3790, 1703]	39.72	-152.2	1.64	6.6	3.09	46.58	18.78		3.84291	0.21338	0.00331489	0.00104459	0.213408
668	668	FoilHole_21830221_Data_21829764_21829765_20200122_1018.tif	[1054, 688]	43.36	-8.24	1.66	17.44	4.04	-30.29	22.05		3.96677	0.209238	0.0032114	0.00105733	0.209266
575	575		[1229, 3126]	264.33	-107.55	1.67	16.26	11.94	-37.15	70.4		9.73547	0.0857689	0.0013085	0.00106369	0.0857855
1157	1157		[1562, 3562]	22.18	-12.99	1.67	6.25	2.71	20.52	33.51		2.8201	0.296089	0.00451717	0.00106369	0.296125
515	515	FoilHole_21830358_Data_21829764_21829765_20200122_1222.tif	[3382, 3007]	47.61	-91.1	1.68	8.34	3.86	-19.69	71.41		4.10714	0.204522	0.00310163	0.00107006	0.204548
521	521		[3673, 440]	32.92	-107.18	1.69	6.58	3.07	64.86	7.96		3.39503	0.248893	0.00375221	0.00107643	0.248924
1204	1204		[3365, 375]	45.21	-172.51	1.69	7.72	5.09	22.23	14.74		3.9786	0.212386	0.00320184	0.00107643	0.212413
130	130	FoilHole_21830319_Data_21829764_21829765_20200122_1201.tif	[1747, 2585]	37.6	-156.18	1.7	10.57	3.65	1.84	21.98		3.60699	0.235654	0.00353171	0.0010828	0.235682	37.6
1134	1134		[3714, 3184]	43.54	-176.62	1.71	8.06	3.85	-84.76	88.14		3.85876	0.221574	0.00330128	0.00108917	0.221601	43.54
120	120		[491, 3852]	35.3	-147.63	1.72	7.68	3.21	-6.26	38.63		3.45429	0.248966	0.00368783	0.00109554	0.248995	319.95
345	345		[3099, 3898]	56.48	-177.2	1.72	13.22	3.16	1.15	1.65		4.36937	0.196825	0.00291549	0.00109554	0.196849
862	862		[3686, 3126]	37.69	-104.77	1.72	8.61	4.25	73.46	1.77		3.56931	0.240943	0.00356899	0.00109554	0.240972
883	883		[2212, 1827]	82.87	-86.05	1.72	8.16	6.32	-31.56	54.49		5.29261	0.162491	0.00240691	0.00109554	0.162512
955	955		[1750, 2947]	107.61	-23.94	1.72	8.32	5.42	25.2	49.14		6.03112	0.142594	0.00211219	0.00109554	0.142614
370	370		[449, 2863]	128.39	-82.76	1.73	11.85	7.54	-51.45	31.31		6.54967	0.132068	0.00194496	0.00110191	0.132087	216.02
712	712		[2986, 3750]	87.63	-165.74	1.73	10.33	5.92	-5.14	19.4		5.41103	0.159859	0.00235424	0.00110191	0.15988
853	853		[464, 1598]	97.96	-63.1	1.74	7.91	5.94	-85.28	22.18		5.6882	0.152948	0.00223952	0.00110828	0.152969	224.39
1236	1236		[839, 911]	126.43	-90.96	1.74	14.89	8.14	-30.69	60.27		6.46213	0.13463	0.00197131	0.00110828	0.134649
74	74	FoilHole_21833511_Data_21829764_21829765_20200122_1747.tif	[2594, 2513]	38.4	-166.35	1.75	4.92	3.99	-18.56	32.21		3.54101	0.247104	0.00359752	0.00111465	0.247133	864.41
159	159		[1536, 2164]	48.71	-6.48	1.75	9.66	3.52	-27.92	21.44		3.98815	0.2194	0.00319418	0.00111465	0.219426
318	318	FoilHole_21832644_Data_21829764_21829765_20200122_1538.tif	[2329, 402]	134.77	-7.12	1.75	22.21	5.36	10.53	17.65		6.63374	0.131901	0.00192031	0.00111465	0.13192
356	356		[1264, 2718]	69.58	-167.21	1.75	12.54	3.26	-10.11	22.9		4.76655	0.183571	0.00267255	0.00111465	0.183594
376	376		[3825, 3558]	35.23	-94.67	1.75	6.11	4.01	55.15	30.18		3.39171	0.257982	0.00375588	0.00111465	0.258012
403	403	FoilHole_21830272_Data_21829764_21829765_20200122_1125.tif	[2969, 439]	233.62	-154.55	1.75	19.67	6.76	0.76	24.69		8.73408	0.100182	0.00145852	0.00111465	0.100199
429	429		[2827, 3308]	48.6	-149.08	1.75	8.06	4.95	43.55	12.63		3.98364	0.219648	0.00319779	0.00111465	0.219674
856	856		[3572, 3698]	43.33	-160.96	1.75	8.38	4.07	-39.23	58.27		3.76146	0.232623	0.00338668	0.00111465	0.23265
1213	1213		[3435, 2851]	212.17	-158.96	1.75	12.03	9.52	-38.81	59.85		8.32346	0.105125	0.00153048	0.00111465	0.105142
108	108		[508, 449]	53.83	-82.95	1.76	10.01	8.97	-64.39	18.56		4.16869	0.211098	0.00305584	0.00112102	0.211123	53.83
101	101	FoilHole_21836262_Data_21829764_21829765_20200123_0029.tif	[397, 317]	44.87	-109.78	1.77	6.46	3.8	-26.08	83.7		3.78447	0.233851	0.00336609	0.00112739	0.233878	268.12
685	685		[3694, 3096]	108.84	-21.32	1.77	8.43	6.57	-87.63	66.31		5.89415	0.150149	0.00216127	0.00112739	0.150169
958	958		[3610, 964]	53.75	-68.26	1.77	8.13	6.67	-48.84	19.42		4.14206	0.213662	0.00307549	0.00112739	0.213687
1003	1003		[3588, 3594]	33.29	-4.81	1.77	8.38	5.24	57.37	62.18		3.25975	0.271494	0.00390793	0.00112739	0.271524
1196	1196		[1637, 3641]	27.37	-96.83	1.77	6.05	3.05	-76.91	19.92		2.95573	0.299419	0.00430989	0.00112739	0.299452
410	410		[3488, 959]	113.19	-13.09	1.78	12.67	7.54	49.94	63.03		5.97701	0.148904	0.00213131	0.00113376	0.148923	502.03
942	942	FoilHole_21833424_Data_21829764_21829765_20200122_1640.tif	[3153, 672]	345.58	-167.58	1.78	21.23	9.83	-4.77	17.19		10.4437	0.0852189	0.00121977	0.00113376	0.0852351
1142	1142	FoilHole_21832491_Data_21829764_21829765_20200122_1412.tif	[1364, 768]	43.26	-10.69	1.78	8.07	5.28	-0.86	9.83		3.69507	0.240861	0.00344752	0.00113376	0.240888
236	236		[1864, 3872]	57.25	-36.58	1.79	9.66	3.77	-4.62	31.96		4.22702	0.211733	0.00301367	0.00114013	0.211757	740.24
300	300		[3147, 3844]	29.12	-7.78	1.79	9.49	3.54	-13.47	5.69		3.01469	0.29688	0.00422559	0.00114013	0.296912
743	743	FoilHole_21833544_Data_21829764_21829765_20200122_1800.tif	[1147, 2459]	553.61	-12.59	1.79	26.35	16.83	-42.53	29.94		13.1446	0.0680886	0.000969129	0.00114013	0.068105
790	790		[3618, 3539]	61.03	-12.48	1.79	8.42	4.06	-70.69	58.21		4.36434	0.205071	0.00291885	0.00114013	0.205095
1202	1202		[825, 3752]	39.23	-125.35	1.79	6.08	4.29	63.6	8.95		3.4991	0.25578	0.00364061	0.00114013	0.255809
24	24		[1178, 2418]	137.76	-168.23	1.8	14.18	8.2	-38.99	50.76		6.52062	0.138024	0.00195363	0.0011465	0.138042	244.2
35	35		[1604, 2466]	35.18	-82.26	1.8	12.31	3.99	-64.85	17.41		3.29515	0.273129	0.00386594	0.0011465	0.273158
290	290		[2984, 301]	28.36	-167.11	1.8	9.76	2.2	15.47	2.58		2.95856	0.304202	0.00430576	0.0011465	0.304235
386	386	FoilHole_21836545_Data_21829764_21829765_20200123_0130.tif	[2282, 3186]	42.9	-173.08	1.8	6.77	4.03	-18.27	25.19		3.63878	0.247335	0.00350086	0.0011465	0.247363
75	75	FoilHole_21832568_Data_21829764_21829765_20200122_1504.tif	[376, 649]	57.61	-174.04	1.81	7.69	4.52	-37.95	43.91		4.19344	0.215813	0.00303781	0.00115287	0.215838	451.37
220	220		[468, 1840]	22.83	-62.21	1.81	5.21	3.68	-51.67	10.54		2.63982	0.342826	0.00482565	0.00115287	0.342862
396	396		[2032, 3112]	204.8	-53.38	1.81	14.14	8.02	-34.9	18.48		7.90654	0.114462	0.00161118	0.00115287	0.114479
626	626	FoilHole_21836424_Data_21829764_21829765_20200123_0122.tif	[3402, 403]	35.59	-31.93	1.81	8.75	2.73	-25.57	6.36		3.29599	0.274576	0.00386496	0.00115287	0.274606
627	627		[2702, 2339]	87.81	-71.47	1.81	10.77	6.17	-69.81	1.66		5.17718	0.174806	0.00246058	0.00115287	0.174827
1160	1160		[1209, 3758]	42.73	-31.78	1.81	7.65	6.57	-23.83	7.95		3.6115	0.250588	0.0035273	0.00115287	0.250616
22	22	FoilHole_21832609_Data_21829764_21829765_20200122_1523.tif	[2770, 1936]	659.18	-167.69	1.82	33.84	15.7	61.67	49.36		14.1069	0.0645076	0.000903025	0.00115924	0.0645243	1723.98
34	34	FoilHole_21832497_Data_21829764_21829765_20200122_1417.tif	[1146, 1784]	22.44	-156.68	1.82	6.36	5.33	19.71	3.61		2.6028	0.349624	0.0048943	0.00115924	0.34966
329	329	FoilHole_21836261_Data_21829764_21829765_20200123_0029.tif	[1781, 1186]	667.74	-76.91	1.82	25.77	18.59	-79.04	2.13		14.1982	0.0640928	0.000897218	0.00115924	0.0641095
936	936		[3702, 217]	47.43	-77.89	1.82	5.27	3.8	-17.27	60.62		3.78404	0.240484	0.00336647	0.00115924	0.24051
1100	1100		[1722, 2940]	123.08	-163.01	1.82	14.04	7.34	22.4	5.41		6.09568	0.149286	0.00208982	0.00115924	0.149305
1149	1149		[3753, 1500]	160.26	-138.69	1.82	16.66	5.42	78.02	36.71		6.95571	0.130828	0.00183143	0.00115924	0.130846
1174	1174		[1579, 3841]	43.85	-163.89	1.82	7.45	3.35	5.88	10.23		3.63842	0.250108	0.0035012	0.00115924	0.250135
59	59		[3195, 3204]	47.61	-165.43	1.83	11.98	3.87	17.31	2.74		3.77049	0.242674	0.00337857	0.0011656	0.2427	510.84
333	333	FoilHole_21830284_Data_21829764_21829765_20200122_1135.tif	[2098, 3644]	40.17	-101.99	1.83	6.74	4.58	6.48	71.53		3.46338	0.264193	0.00367816	0.0011656	0.264221
434	434		[2592, 3517]	191.11	-170.79	1.83	20.41	8.48	14.82	5.61		7.55424	0.121124	0.00168632	0.0011656	0.121141
541	541		[1353, 423]	122.56	-105.53	1.83	9.03	5.62	12.91	61.56		6.04955	0.151251	0.00210575	0.0011656	0.15127
848	848		[1227, 791]	31.61	-100.55	1.83	6.82	4.73	-13.05	87.5		3.07228	0.297824	0.00414638	0.0011656	0.297855
1042	1042	FoilHole_21830392_Data_21829764_21829765_20200122_1243.tif	[3555, 2842]	27.02	-171.17	1.83	5.3	3.68	-31.89	40.72		2.84048	0.322129	0.00448475	0.0011656	0.322162
1232	1232		[3564, 2287]	50.76	-151.32	1.83	5.92	3.74	59.31	30.63		3.89323	0.235024	0.00327205	0.0011656	0.235049
2	2		[3809, 762]	42.21	-7.84	1.84	5.8	4.15	58.7	66.54		3.53094	0.260554	0.00360778	0.00117198	0.260582	595.17
215	215		[3641, 3033]	56.42	-158.09	1.84	9.87	5.12	76.61	54.7		4.08224	0.225366	0.00312055	0.00117198	0.225391
321	321		[3886, 1803]	40.06	-32.22	1.84	8.38	4.35	-84.66	52.44		3.43984	0.267455	0.00370333	0.00117198	0.267483
562	562		[2278, 2467]	98.5	-136.94	1.84	10.58	6.38	11.97	31.09		5.39387	0.170564	0.00236173	0.00117198	0.170584
682	682		[3508, 2341]	47.59	-158.17	1.84	9.22	3.89	29.18	7.35		3.74921	0.245385	0.00339774	0.00117198	0.245411
718	718	FoilHole_21832593_Data_21829764_21829765_20200122_1516.tif	[1861, 530]	38.4	-7.72	1.84	9.66	6.02	23.56	31.28		3.36781	0.273174	0.00378253	0.00117198	0.273203
963	963		[3340, 3138]	93.84	-19.54	1.84	7.72	5.48	-21.5	1.96		5.26473	0.174748	0.00241966	0.00117198	0.174768
975	975		[1090, 3671]	178.15	-43.5	1.84	17.34	7.31	-5.97	37.53		7.25396	0.126827	0.00175612	0.00117198	0.126845
216	216	FoilHole_21833556_Data_21829764_21829765_20200122_1808.tif	[1260, 610]	404.76	-166.29	1.85	20.65	11.98	7.48	6.23		10.8749	0.0850579	0.00117139	0.00117834	0.0850741	1657.08
377	377	FoilHole_21832530_Data_21829764_21829765_20200122_1441.tif	[2450, 2418]	42.08	-9.86	1.85	9.71	4.18	4.29	14.15		3.50644	0.2638	0.00363299	0.00117834	0.263828
504	504		[1294, 579]	37.47	-172.17	1.85	8.12	3.91	37.07	29.24		3.3088	0.279558	0.00385	0.00117834	0.279587
561	561		[2041, 2120]	43.96	-112.19	1.85	9.51	5.76	38.82	28.99		3.58391	0.258098	0.00355446	0.00117834	0.258125
611	611		[3032, 3887]	42.95	-105.46	1.85	6.34	4.58	-4.05	78.59		3.5425	0.261115	0.00359601	0.00117834	0.261142
629	629	FoilHole_21830314_Data_21829764_21829765_20200122_1157.tif	[2561, 1190]	954.1	-55.57	1.85	29.18	19.89	21.14	76.71		16.6965	0.0554009	0.000762966	0.00117834	0.0554186
943	943		[687, 385]	51.47	-103.06	1.85	5.88	4.97	1.79	75.15		3.87798	0.238526	0.00328492	0.00117834	0.238552
1002	1002	FoilHole_21833496_Data_21829764_21829765_20200122_1735.tif	[3273, 3119]	80.29	-172.13	1.85	12.51	5.76	-32.76	40.63		4.8435	0.190978	0.00263009	0.00117834	0.190999
174	174		[3158, 2118]	38.59	-11.57	1.86	5.48	3.03	41.88	53.45		3.33983	0.278457	0.00381422	0.00118471	0.278486	817.01
195	195		[999, 3564]	181.32	-163.74	1.86	13.9	8.1	-16.95	33.21		7.23952	0.128462	0.00175963	0.00118471	0.128479
433	433		[3678, 2826]	54.6	-170.14	1.86	8.41	4	12.17	2.31		3.97268	0.234099	0.00320662	0.00118471	0.234124
487	487	FoilHole_21836312_Data_21829764_21829765_20200123_0054.tif	[264, 407]	55.03	-26.33	1.86	6.49	4.11	-79.99	53.66		3.98829	0.233183	0.00319406	0.00118471	0.233207
496	496	FoilHole_21833663_Data_21829764_21829765_20200122_1830.tif	[465, 536]	56.26	-61.35	1.86	9.58	4.76	-61	0.35		4.03262	0.23062	0.00315896	0.00118471	0.230644
736	736	FoilHole_21830380_Data_21829764_21829765_20200122_1234.tif	[1664, 764]	54.9	-75.19	1.86	12.24	2.98	-56.53	18.66		3.98358	0.233459	0.00319784	0.00118471	0.233483
751	751		[3394, 3162]	123.23	-7.94	1.86	12.6	5.74	-14.52	6.58		5.96823	0.155825	0.00213445	0.00118471	0.155844
766	766		[447, 3532]	162.79	-59.25	1.86	9.51	7.59	-87.79	28.54		6.85963	0.135576	0.00185707	0.00118471	0.135594
1105	1105	FoilHole_21833407_Data_21829764_21829765_20200122_1627.tif	[3698, 1326]	90.29	-69.28	1.86	14.01	5.28	89.75	20.97		5.10866	0.182044	0.00249358	0.00118471	0.182065
18	18	FoilHole_21832543_Data_21829764_21829765_20200122_1447.tif	[3789, 1098]	103.06	-86.45	1.87	12.5	4.58	70.81	22.74		5.4288	0.17223	0.00234653	0.00119108	0.17225	3210.88
164	164	FoilHole_21830511_Data_21829764_21829765_20200122_1322.tif	[3211, 1969]	390.51	-87.5	1.87	20.73	14.86	-58.39	29.11		10.5676	0.0884784	0.00120547	0.00119108	0.0884946
176	176	FoilHole_21832584_Data_21829764_21829765_20200122_1509.tif	[3754, 425]	45.37	-137.72	1.87	7.19	5.73	-84.21	53.51		3.60199	0.259579	0.00353661	0.00119108	0.259605
196	196	FoilHole_21836301_Data_21829764_21829765_20200123_0045.tif	[3914, 1589]	101.78	-78.57	1.87	19.53	3.7	-87.46	8.89		5.39498	0.173309	0.00236124	0.00119108	0.17333
330	330		[3538, 528]	36.4	-67.95	1.87	7.38	4.29	89.99	22.06		3.22633	0.289803	0.0039484	0.00119108	0.289832
349	349	FoilHole_21833649_Data_21829764_21829765_20200122_1829.tif	[2441, 1539]	139.83	-9.77	1.87	10.55	7.83	13.01	22.78		6.32352	0.147861	0.00201452	0.00119108	0.147879
351	351	FoilHole_21833484_Data_21829764_21829765_20200122_1725.tif	[3112, 3557]	154.67	-169.59	1.87	13.08	8.08	38.95	28.54		6.65061	0.140589	0.00191544	0.00119108	0.140607
405	405	FoilHole_21833589_Data_21829764_21829765_20200122_1816.tif	[2433, 2691]	222.49	-159.85	1.87	16.88	10.66	62.95	42.8		7.97652	0.117219	0.00159704	0.00119108	0.117236
414	414		[3559, 2617]	75.71	-9.72	1.87	13.15	9.25	61.58	71.3		4.65302	0.200945	0.00273776	0.00119108	0.200967
570	570		[1557, 3549]	37.32	-145.9	1.87	7.83	3.83	-7.84	41.94		3.26685	0.286208	0.00389943	0.00119108	0.286237
608	608		[2789, 3059]	328.65	-25.41	1.87	23.04	8.54	-38.25	12.84		9.6945	0.0964465	0.00131403	0.00119108	0.0964628
673	673	FoilHole_21832521_Data_21829764_21829765_20200122_1434.tif	[1755, 1038]	766.93	-152.6	1.87	23.87	16.42	-32.21	59.61		14.8094	0.0631358	0.000860189	0.00119108	0.0631528
849	849		[3927, 1513]	28.31	-83.98	1.87	9.14	2.31	72.42	23.6		2.8453	0.328612	0.00447715	0.00119108	0.328645
998	998	FoilHole_21830407_Data_21829764_21829765_20200122_1245.tif	[911, 1164]	80.29	-20.39	1.87	13.89	6.03	7.79	28.18		4.79169	0.195129	0.00265853	0.00119108	0.195151
1023	1023	FoilHole_21830332_Data_21829764_21829765_20200122_1208.tif	[3723, 3439]	135.46	-68.48	1.87	12.09	5.54	79.89	31.63		6.22392	0.150227	0.00204676	0.00119108	0.150246
1226	1226		[1073, 2290]	564.1	-49.81	1.87	29.88	12.4	-69.36	19.55		12.701	0.0736165	0.00100298	0.00119108	0.073633
21	21		[239, 2654]	82.72	-24.47	1.88	8.31	4.64	-88.4	63.93		4.83779	0.194303	0.00263319	0.00119745	0.194325	2794.6
37	37		[473, 3630]	55.9	-82.1	1.88	6.69	3.84	-68.03	14.07		3.97693	0.236363	0.00320319	0.00119745	0.236388
47	47		[1387, 3562]	111.16	-172.11	1.88	12.24	7.16	32.45	24.56		5.60811	0.167614	0.00227151	0.00119745	0.167634
279	279		[650, 597]	103.13	-129.47	1.88	11.71	5.47	37.72	12.81		5.40175	0.174018	0.00235828	0.00119745	0.174038
285	285		[3560, 3617]	33.74	-169.02	1.88	10.02	3.64	-38.7	49.68		3.08969	0.304238	0.00412302	0.00119745	0.304268
512	512		[539, 782]	61.85	-91.14	1.88	7.59	5.66	-20.59	70.55		4.18323	0.224707	0.00304522	0.00119745	0.22473
654	654		[3327, 3632]	109.42	-133.84	1.88	8.34	7.51	3.65	42.51		5.56404	0.168942	0.0022895	0.00119745	0.168962
737	737		[552, 681]	73.67	-168.68	1.88	8.06	6.66	73.54	62.22		4.56549	0.205892	0.00279025	0.00119745	0.205915
776	776	FoilHole_21830354_Data_21829764_21829765_20200122_1218.tif	[3811, 402]	61.14	-27.02	1.88	6.83	4.36	-81.93	54.91		4.15915	0.226008	0.00306285	0.00119745	0.226031
897	897	FoilHole_21830387_Data_21829764_21829765_20200122_1239.tif	[2099, 934]	589.4	-161.95	1.88	22.81	19.56	3.25	14.8		12.9136	0.0727915	0.000986468	0.00119745	0.072808
951	951	FoilHole_21832607_Data_21829764_21829765_20200122_1521.tif	[2399, 2205]	904.04	-171.2	1.88	24.34	21.64	-87.32	83.88		15.9932	0.0587749	0.000796516	0.00119745	0.0587925
1086	1086		[3276, 3097]	84.07	-97.8	1.88	12.15	6.11	-51.28	46.52		4.87711	0.192737	0.00261197	0.00119745	0.192758
1110	1110	FoilHole_21833403_Data_21829764_21829765_20200122_1624.tif	[3863, 890]	59.71	-55.42	1.88	13.05	3.67	89.11	35.47		4.11023	0.228698	0.00309931	0.00119745	0.228722
1131	1131	FoilHole_21833405_Data_21829764_21829765_20200122_1625.tif	[370, 640]	100.54	-149.82	1.88	7.34	7.2	34.97	4.79		5.33349	0.176245	0.00238846	0.00119745	0.176265
1205	1205		[1696, 1503]	364.11	-170.73	1.88	19.67	12.99	49.65	40.38		10.1498	0.0926125	0.00125508	0.00119745	0.0926287
58	58		[696, 2895]	106.29	-84.79	1.89	16.01	7.17	87.24	7.97		5.45487	0.17324	0.00233532	0.00120382	0.17326	2707.27
93	93		[467, 3167]	116.72	-107.81	1.89	11.26	5.5	83.08	10.89		5.71625	0.165318	0.00222853	0.00120382	0.165338
188	188		[2896, 1694]	276.32	-117.83	1.89	19.43	11.73	75.74	13.57		8.79517	0.107445	0.00144839	0.00120382	0.107462
252	252	FoilHole_21830337_Data_21829764_21829765_20200122_1212.tif	[3642, 1497]	64.41	-32.93	1.89	10.12	6.75	-72.08	39.15		4.24634	0.222545	0.00299996	0.00120382	0.222568
307	307	FoilHole_21832696_Data_21829764_21829765_20200122_1552.tif	[3345, 3611]	98.01	-34.04	1.89	10.45	4.07	-45.65	11.61		5.2381	0.180409	0.00243196	0.00120382	0.180429
499	499	FoilHole_21832446_Data_21829764_21829765_20200122_1336.tif	[1256, 3436]	237.87	-103.26	1.89	15.41	11.02	18.7	58.04		8.16034	0.115804	0.00156107	0.00120382	0.115821
511	511		[2786, 1864]	800.53	-80.59	1.89	24.93	17.32	31.27	68.14		14.9702	0.0631255	0.000850949	0.00120382	0.0631427
584	584		[853, 3738]	85.47	-88.03	1.89	7.14	5.02	10.54	81.43		4.89153	0.193191	0.00260427	0.00120382	0.193212
636	636		[2145, 2022]	69.53	-164.86	1.89	21.5	6.68	47.03	31.89		4.41189	0.214194	0.00288739	0.00120382	0.214217
702	702		[756, 3632]	56.83	-120.8	1.89	11.34	4	7.67	51.53		3.98866	0.236922	0.00319377	0.00120382	0.236946
852	852	FoilHole_21836390_Data_21829764_21829765_20200123_0115.tif	[624, 406]	108.74	-62.47	1.89	10.12	7.54	-27.17	35.3		5.51738	0.171277	0.00230886	0.00120382	0.171297
855	855		[2192, 2873]	72.49	-61.45	1.89	7	4.57	84.67	33.88		4.50482	0.209775	0.00282783	0.00120382	0.209798
994	994		[1227, 2404]	25.23	-134.83	1.89	9.49	3.67	85.63	40.46		2.65764	0.355578	0.00479329	0.00120382	0.355612
1045	1045	FoilHole_21833524_Data_21829764_21829765_20200122_1748.tif	[1979, 3610]	537.1	-28.48	1.89	24.46	10	3.5	31.98		12.2621	0.0770666	0.00103888	0.00120382	0.077083
1233	1233		[693, 2728]	51.73	-112.03	1.89	10.5	7.62	-82.32	29.71		3.80548	0.248326	0.0033475	0.00120382	0.248352
77	77		[3641, 2695]	80.62	-137.64	1.9	11.49	5.47	85	42.64		4.72572	0.201028	0.00269564	0.00121019	0.201049	4696.32
99	99	FoilHole_21833488_Data_21829764_21829765_20200122_1728.tif	[361, 1436]	30.32	-175.19	1.9	6.96	5.94	73.71	68.9		2.89808	0.327803	0.00439561	0.00121019	0.327834
107	107	FoilHole_21832453_Data_21829764_21829765_20200122_1342.tif	[3729, 1402]	227.9	-74.33	1.9	21.7	7.22	85.67	20		7.94545	0.119565	0.00160329	0.00121019	0.119582
282	282		[3085, 2477]	52.58	-8.98	1.9	9.1	3.4	29.88	38.86		3.81642	0.248924	0.0033379	0.00121019	0.248949
412	412		[3512, 1695]	31.63	-131.75	1.9	7.15	4.59	14.98	33.27		2.96003	0.320943	0.00430362	0.00121019	0.320974
419	419		[2826, 2351]	408.49	-93.32	1.9	18.19	12.63	-53.22	40.1		10.6374	0.0893072	0.00119755	0.00121019	0.0893234
509	509	FoilHole_21830382_Data_21829764_21829765_20200122_1235.tif	[2105, 2492]	66.95	-65.11	1.9	7.18	5.62	46.82	68.07		4.30647	0.220598	0.00295807	0.00121019	0.220621
565	565		[2920, 872]	177.26	-90.95	1.9	14.74	12.49	6.76	82.29		7.00732	0.135573	0.00181794	0.00121019	0.13559
571	571	FoilHole_21830301_Data_21829764_21829765_20200122_1148.tif	[1563, 1554]	506.39	-171.63	1.9	23.34	14.66	-8.76	17.13		11.8437	0.0802111	0.00107558	0.00121019	0.0802275
635	635	FoilHole_21832565_Data_21829764_21829765_20200122_1502.tif	[1498, 2937]	1110.98	-15.71	1.9	24.89	19.3	32.91	48.62		17.5428	0.0541532	0.000726157	0.00121019	0.0541716
652	652		[2948, 2402]	92.89	-146.43	1.9	14.56	9.08	23.8	9.77		5.0726	0.187281	0.00251131	0.00121019	0.187301
710	710	FoilHole_21832514_Data_21829764_21829765_20200122_1429.tif	[1247, 783]	425.58	-103.1	1.9	19.34	12.25	-12.16	89.06		10.8577	0.0874957	0.00117326	0.00121019	0.0875119
788	788		[1083, 3474]	233.04	-61.58	1.9	16.48	8.8	-38.16	23.42		8.03455	0.118239	0.00158551	0.00121019	0.118256
957	957	FoilHole_21836256_Data_21829764_21829765_20200123_0025.tif	[1390, 1017]	677.36	-54.65	1.9	21.35	18.67	10.81	65.46		13.698	0.0693533	0.000929981	0.00121019	0.0693701
1077	1077	FoilHole_21833489_Data_21829764_21829765_20200122_1729.tif	[3681, 2527]	384.95	-78.93	1.9	22.58	10.57	81.7	19.37		10.3264	0.0919973	0.00123362	0.00121019	0.0920135
1091	1091	FoilHole_21833613_Data_21829764_21829765_20200122_1823.tif	[966, 774]	71.66	-27.65	1.9	9.89	4.57	-0.19	27.46		4.45538	0.213225	0.00285921	0.00121019	0.213248
1102	1102		[3346, 2430]	68.93	-100.37	1.9	8.01	5.1	-58.85	41.52		4.36969	0.217407	0.00291528	0.00121019	0.21743
1165	1165	FoilHole_21830313_Data_21829764_21829765_20200122_1156.tif	[1995, 1379]	48.79	-145.69	1.9	7.2	4.37	43	8.69		3.67631	0.258411	0.00346512	0.00121019	0.258438
54	54	FoilHole_21833532_Data_21829764_21829765_20200122_1753.tif	[1430, 440]	139.27	-167.3	1.91	12.55	5.53	0.2	12.5		6.17868	0.154564	0.00206174	0.00121656	0.154582	4133.53
222	222		[965, 2275]	68.16	-73.79	1.91	9.39	3.97	55.8	50.41		4.32246	0.220939	0.00294713	0.00121656	0.220962
231	231		[3516, 864]	182.33	-90.78	1.91	11.66	7.03	45.16	44.06		7.06961	0.135085	0.00180192	0.00121656	0.135103
373	373		[3438, 1201]	41.88	-162.17	1.91	9.7	3.91	42.57	24.74		3.38821	0.28186	0.00375976	0.00121656	0.281888
431	431		[1235, 2827]	693.18	-5.96	1.91	23.87	15.43	59.65	65.61		13.7845	0.0692809	0.000924146	0.00121656	0.0692978
526	526		[2805, 1675]	48.59	-39.4	1.91	7.08	5.02	45.98	85.38		3.64956	0.261676	0.00349052	0.00121656	0.261702
557	557		[1235, 868]	491.87	-7.74	1.91	18.91	15.87	-54.77	47.03		11.6116	0.0822454	0.00109708	0.00121656	0.0822617
650	650	FoilHole_21832757_Data_21829764_21829765_20200122_1602.tif	[1052, 482]	200.85	-68.15	1.91	18.19	9.84	1.1	69.25		7.41998	0.128707	0.00171683	0.00121656	0.128724
670	670	FoilHole_21832547_Data_21829764_21829765_20200122_1450.tif	[1672, 790]	604.55	-83.3	1.91	24.31	12.1	-0.62	82.68		12.8731	0.0741858	0.000989572	0.00121656	0.0742023
723	723		[563, 3476]	155.09	-159.67	1.91	9.46	7.23	73.74	53.41		6.52016	0.146469	0.00195376	0.00121656	0.146487
840	840		[1052, 3636]	204.28	-172.01	1.91	14.95	7.06	-9.49	17.48		7.48307	0.127621	0.00170236	0.00121656	0.127639
931	931		[968, 3733]	173.68	-18.05	1.91	10.9	6.75	-4.2	13.85		6.89988	0.138408	0.00184624	0.00121656	0.138426
989	989	FoilHole_21832488_Data_21829764_21829765_20200122_1410.tif	[3236, 355]	86.45	-165.55	1.91	13.77	5.15	-6.52	20.97		4.86798	0.19618	0.00261686	0.00121656	0.196201
991	991	FoilHole_21833537_Data_21829764_21829765_20200122_1758.tif	[1301, 787]	360.67	-29.74	1.91	14.56	11.32	-24.32	5.42		9.9431	0.0960465	0.00128118	0.00121656	0.0960628
1063	1063	FoilHole_21832702_Data_21829764_21829765_20200122_1554.tif	[2895, 1628]	611.42	-171.48	1.91	24.74	18.35	-28.59	37.11		12.946	0.0737678	0.000983997	0.00121656	0.0737844
1167	1167		[3753, 3537]	45.47	-99.51	1.91	8.83	4.79	-56.17	43.34		3.53044	0.270504	0.00360829	0.00121656	0.270531
1199	1199		[2955, 1371]	25.79	-93.77	1.91	9.34	2.21	-57.49	36.28		2.65884	0.359179	0.00479113	0.00121656	0.359213
6	6		[1801, 3474]	160.06	-142.06	1.92	18.47	6.37	17.34	20.6		6.58931	0.14569	0.00193326	0.00122293	0.145708	6497.51
46	46		[1413, 3489]	209.33	-95.35	1.92	22.52	8.57	4.01	80.64		7.53554	0.127396	0.0016905	0.00122293	0.127413
60	60		[704, 3658]	59.21	-170.66	1.92	8.78	4.76	-17.93	27.27		4.00771	0.239538	0.00317859	0.00122293	0.239562
189	189		[1249, 2980]	673.57	-129.47	1.92	21.1	16.73	-60.16	69.31		13.5173	0.0710201	0.000942411	0.00122293	0.0710368
303	303	FoilHole_21836345_Data_21829764_21829765_20200123_0105.tif	[3164, 1468]	692.24	-170.72	1.92	21.23	18.79	36.34	27.06		13.7034	0.0700558	0.000929615	0.00122293	0.0700726
325	325		[709, 3044]	133.05	-172.04	1.92	13.28	7.5	0.71	7.25		6.00767	0.159796	0.00212043	0.00122293	0.159814
353	353		[1621, 791]	110.26	-6.91	1.92	16.57	9.64	6.15	13.06		5.469	0.175535	0.00232928	0.00122293	0.175555
492	492		[2728, 3309]	36.02	-44.45	1.92	7.56	4.78	-28.32	16.13		3.12587	0.307115	0.0040753	0.00122293	0.307144
556	556		[2685, 381]	17.76	-171.33	1.92	13.99	2.73	14.58	5.91		2.19493	0.437372	0.00580377	0.00122293	0.437412
564	564	FoilHole_21830278_Data_21829764_21829765_20200122_1130.tif	[690, 806]	335.2	-110.84	1.92	15.63	9.9	58.78	10.38		9.53566	0.100675	0.00133592	0.00122293	0.100691
607	607	FoilHole_21830257_Data_21829764_21829765_20200122_1114.tif	[2108, 1815]	523.72	-154.57	1.92	18.7	16.5	50.58	25.15		11.9192	0.0805421	0.00106876	0.00122293	0.0805585
612	612	FoilHole_21833455_Data_21829764_21829765_20200122_1701.tif	[1398, 3061]	25.5	-36.78	1.92	9.02	3.45	-31.14	5.64		2.63008	0.365008	0.00484352	0.00122293	0.365042
620	620	FoilHole_21832515_Data_21829764_21829765_20200122_1430.tif	[1661, 1253]	679.14	-19.46	1.92	30.45	21.8	5.32	24.78		13.5731	0.0707282	0.000938538	0.00122293	0.070745
623	623		[1153, 3461]	66.16	-17.99	1.92	8.61	5.53	1.84	19.83		4.2364	0.226608	0.003007	0.00122293	0.226631
717	717		[3133, 2735]	627.7	-172.31	1.92	21.37	18.85	14.57	6.88		13.0489	0.0735693	0.000976238	0.00122293	0.0735859
745	745	FoilHole_21830227_Data_21829764_21829765_20200122_1022.tif	[1508, 1767]	1302.33	-78.59	1.92	33.73	23.64	-73.87	4.72		18.7957	0.0510754	0.000677752	0.00122293	0.0510946
816	816		[743, 972]	174.6	-174.03	1.92	16.45	11.78	-61.83	67.8		6.8821	0.139492	0.00185101	0.00122293	0.13951
1044	1044	FoilHole_21833411_Data_21829764_21829765_20200122_1631.tif	[3373, 3878]	43.35	-176.18	1.92	10.26	3.92	-5.61	9.43		3.4292	0.279948	0.00371481	0.00122293	0.279976
1051	1051		[1956, 3590]	57.77	-164.27	1.92	9.37	5.52	-70.44	86.17		3.95868	0.242505	0.00321796	0.00122293	0.24253
1064	1064		[575, 3270]	170.76	-170.12	1.92	10.02	9.46	62.32	52.44		6.806	0.141052	0.00187171	0.00122293	0.14107
1125	1125		[3061, 3494]	34.5	-91.32	1.92	8.36	4	82.79	5.89		3.0592	0.313807	0.00416411	0.00122293	0.313837
1176	1176		[2563, 673]	43.69	-26.01	1.92	7.99	4.34	-57.01	31		3.44263	0.278857	0.00370033	0.00122293	0.278884
1231	1231		[2753, 1922]	224.5	-31.76	1.92	21.8	6.98	-43.21	11.45		7.80381	0.123017	0.00163239	0.00122293	0.123034
1238	1238		[3241, 3519]	40.57	-81.91	1.92	11.54	3.2	44.4	53.69		3.31743	0.289381	0.00383998	0.00122293	0.289409
1249	1249	FoilHole_21833412_Data_21829764_21829765_20200122_1631.tif	[539, 2895]	56.52	-171.25	1.92	9.26	5.48	75.68	66.93		3.91561	0.245172	0.00325335	0.00122293	0.245197
23	23		[1785, 1967]	50.02	-5.69	1.93	8.24	5.43	-22.15	16.46		3.6645	0.263338	0.00347629	0.0012293	0.263363	5959.2
42	42	FoilHole_21830234_Data_21829764_21829765_20200122_1028.tif	[914, 675]	315.62	-174.6	1.93	17.94	10.62	-13.82	19.22		9.20502	0.104834	0.0013839	0.0012293	0.10485
55	55		[2033, 1615]	757.17	-88.56	1.93	38.09	16.95	37.4	54.04		14.2574	0.0676843	0.000893493	0.0012293	0.0677014
138	138	FoilHole_21832703_Data_21829764_21829765_20200122_1555.tif	[2495, 2306]	345.04	-171.76	1.93	22.38	11.22	37.91	29.67		9.62448	0.100265	0.00132359	0.0012293	0.100281
162	162		[3118, 1963]	618.57	-26.98	1.93	20.47	15.56	-75.69	48.71		12.8866	0.0748842	0.000988538	0.0012293	0.0749008
194	194		[2719, 2957]	95.47	-162.77	1.93	15.96	5.07	8.89	8.34		5.06263	0.190612	0.00251625	0.0012293	0.190633
232	232	FoilHole_21836291_Data_21829764_21829765_20200123_0043.tif	[758, 1800]	418.43	-122.47	1.93	20.13	14.25	-83.32	39.15		10.5987	0.0910486	0.00120192	0.0012293	0.0910648
254	254	FoilHole_21832463_Data_21829764_21829765_20200122_1350.tif	[3510, 675]	136.68	-61.86	1.93	10.11	7.53	-47.34	14.52		6.05752	0.159306	0.00210298	0.0012293	0.159325
256	256	FoilHole_21830285_Data_21829764_21829765_20200122_1136.tif	[2807, 434]	41.11	-100.94	1.93	9.18	5.67	-23.15	77.79		3.32213	0.290476	0.00383455	0.0012293	0.290504
320	320		[2916, 2500]	438.84	-11.1	1.93	21.06	17.45	67.7	78.8		10.8541	0.0889061	0.00117364	0.0012293	0.0889223
364	364		[1461, 2885]	122.58	-152.23	1.93	10.07	7.35	-64.05	88.18		5.73657	0.168219	0.00222064	0.0012293	0.168238
549	549	FoilHole_21832469_Data_21829764_21829765_20200122_1355.tif	[3526, 534]	197.57	-95.69	1.93	13.39	8.08	10	74.31		7.28288	0.132503	0.00174915	0.0012293	0.13252
621	621		[350, 1572]	93.66	-76.81	1.93	11.64	5.67	75.53	27.66		5.01441	0.192445	0.00254045	0.0012293	0.192466
674	674		[406, 3071]	33.83	-164.94	1.93	4.63	3.38	20.74	5.68		3.01366	0.320209	0.00422704	0.0012293	0.320239
679	679	FoilHole_21836310_Data_21829764_21829765_20200123_0052.tif	[1499, 1980]	1168.61	-172.71	1.93	30.99	20.39	-64.85	72.14		17.7124	0.0544816	0.000719205	0.0012293	0.0545002
761	761	FoilHole_21832666_Data_21829764_21829765_20200122_1546.tif	[3648, 654]	29	-45.15	1.93	8.81	3.01	-44.27	0.88		2.79024	0.345848	0.0045655	0.0012293	0.345881
763	763		[1318, 1923]	320.35	-138.99	1.93	15.96	13.15	4.93	36.08		9.27374	0.104057	0.00137365	0.0012293	0.104074
867	867		[656, 543]	113.92	-93.97	1.93	10.14	6.95	-14.44	79.53		5.53022	0.174496	0.0023035	0.0012293	0.174515
928	928		[2430, 933]	115.72	-12.18	1.93	16.51	7.15	-21.14	8.96		5.57374	0.173133	0.00228551	0.0012293	0.173153
1143	1143		[1516, 1155]	165.3	-165.46	1.93	13.66	7.3	2.63	11.91		6.66161	0.14486	0.00191228	0.0012293	0.144878
1145	1145	FoilHole_21830439_Data_21829764_21829765_20200122_1301.tif	[852, 2227]	358.45	-63.51	1.93	26.28	11.35	78.46	38.03		9.80973	0.0983717	0.00129859	0.0012293	0.098388
1229	1229		[3439, 3548]	23.26	-71.15	1.93	11.62	2.84	-34.6	36.55		2.49889	0.386171	0.0050978	0.0012293	0.386207
142	142		[3823, 3806]	29.17	-91.06	1.94	4.82	2.61	-61.86	29.2		2.78398	0.348422	0.00457577	0.00123567	0.348454	5650.87
144	144		[993, 2129]	18.14	-80.58	1.94	9.39	3.34	-68.5	12.08		2.19542	0.44183	0.00580248	0.00123567	0.441869
175	175		[3429, 3543]	37.7	-86.54	1.94	6.77	3.35	-56.31	30.23		3.16497	0.30648	0.00402496	0.00123567	0.306509
310	310	FoilHole_21832539_Data_21829764_21829765_20200122_1444.tif	[2669, 2394]	1194.19	-170.09	1.94	30.44	21.47	-67.85	77.76		17.8129	0.0544549	0.000715147	0.00123567	0.0544736
337	337		[3366, 754]	35.65	-31.41	1.94	12.94	1.91	-43.5	12.09		3.07771	0.315169	0.00413907	0.00123567	0.315199
367	367		[3415, 1943]	85.11	-114.1	1.94	13.4	5.56	53.36	12.54		4.75542	0.203978	0.00267881	0.00123567	0.203999
393	393		[3340, 2967]	296.5	-35.03	1.94	13.59	10.35	-77.75	42.72		8.87586	0.109285	0.00143522	0.00123567	0.109302
503	503	FoilHole_21836359_Data_21829764_21829765_20200123_0107.tif	[3272, 408]	74.62	-163.29	1.94	12.85	4.47	7.21	9.5		4.45273	0.217844	0.00286091	0.00123567	0.217866
568	568		[411, 2615]	104.56	-110.89	1.94	8.82	6.34	69.64	0.53		5.27085	0.184031	0.00241685	0.00123567	0.184051
573	573	FoilHole_21832551_Data_21829764_21829765_20200122_1453.tif	[2204, 306]	202.47	-14.54	1.94	21.91	4.93	-4.5	10.04		7.33464	0.132249	0.00173681	0.00123567	0.132266
602	602		[1320, 1133]	46.24	-5.96	1.94	11.17	3.71	5.51	11.47		3.50515	0.276735	0.00363432	0.00123567	0.276762
632	632		[2003, 3083]	606.65	-11.36	1.94	27.34	19.15	12.59	23.95		12.696	0.0764019	0.00100337	0.00123567	0.0764185
648	648	FoilHole_21833425_Data_21829764_21829765_20200122_1641.tif	[2684, 2389]	1074.52	-59.2	1.94	27.89	20.2	36.93	83.87		16.8968	0.0574072	0.000753919	0.00123567	0.0574254
700	700		[3167, 3368]	49.42	-9.94	1.94	9.11	4.02	74.58	84.52		3.62368	0.267684	0.00351545	0.00123567	0.26771
821	821		[1231, 3012]	56.09	-115.86	1.94	7.72	4.12	55.9	8.24		3.86048	0.251264	0.00329981	0.00123567	0.251289
827	827	FoilHole_21830498_Data_21829764_21829765_20200122_1318.tif	[2607, 1032]	111.37	-7.31	1.94	18.53	10.26	-61.44	54.13		5.43979	0.178316	0.00234179	0.00123567	0.178335
956	956	FoilHole_21833509_Data_21829764_21829765_20200122_1745.tif	[602, 2477]	33.07	-150.98	1.94	11.9	3.32	54.07	25.05		2.96425	0.327232	0.00429749	0.00123567	0.327263
968	968	FoilHole_21833452_Data_21829764_21829765_20200122_1659.tif	[3614, 1350]	134.63	-83.55	1.94	19.39	7.61	-78.19	5.36		5.98094	0.162182	0.00212991	0.00123567	0.162201
1005	1005		[819, 2579]	725.93	-173.92	1.94	27	15.83	-80.93	87.01		13.8882	0.0698435	0.000917244	0.00123567	0.0698605
1223	1223	FoilHole_21832479_Data_21829764_21829765_20200122_1403.tif	[1192, 1117]	491.13	-53.57	1.94	19.11	13.02	26.62	80.19		11.4234	0.0849132	0.00111515	0.00123567	0.0849295
1230	1230	FoilHole_21830260_Data_21829764_21829765_20200122_1116.tif	[1628, 1141]	243.71	-25.77	1.94	16.54	10.85	-9.94	15.83		8.04702	0.120542	0.00158305	0.00123567	0.120558
100	100		[2262, 2679]	1116.23	-14.84	1.95	25.42	20.99	-12.36	2.48		17.1333	0.0569066	0.000743512	0.00124204	0.056925	11821.2
199	199	FoilHole_21830542_Data_21829764_21829765_20200122_1327.tif	[2321, 1298]	1087.18	-72.84	1.95	33.48	16.59	21.74	85.42		16.9089	0.0576618	0.00075338	0.00124204	0.0576801
227	227		[1033, 2798]	589.82	-19.36	1.95	22.52	17.44	-65.53	46.17		12.4545	0.0782852	0.00102283	0.00124204	0.0783017
233	233		[2389, 3061]	151.68	-57.74	1.95	11.8	7.02	-81.07	23.33		6.31582	0.154374	0.00201698	0.00124204	0.154392
250	250	FoilHole_21832571_Data_21829764_21829765_20200122_1506.tif	[1369, 833]	24.82	-33.3	1.95	12.44	3.13	-48.02	14.72		2.55486	0.381626	0.00498614	0.00124204	0.381661
258	258		[3410, 1081]	402.61	-26.88	1.95	14.25	11.58	-76.28	49.4		10.2898	0.0947539	0.00123801	0.00124204	0.0947701
260	260		[1972, 2544]	57.01	-63.75	1.95	9.48	4.01	-51.06	12.69		3.87205	0.251805	0.00328995	0.00124204	0.251829
272	272		[2050, 3724]	83.1	-164.05	1.95	9.89	5.08	14.99	0.96		4.67483	0.208564	0.00272499	0.00124204	0.208585
365	365	FoilHole_21830467_Data_21829764_21829765_20200122_1310.tif	[977, 3503]	309.94	-164.14	1.95	18.26	9.29	3.84	12.02		9.02826	0.107994	0.001411	0.00124204	0.108011
427	427	FoilHole_21830541_Data_21829764_21829765_20200122_1326.tif	[3374, 1296]	485.14	-150.6	1.95	20.98	12.78	-84.56	66.04		11.2953	0.0863189	0.0011278	0.00124204	0.0863352
435	435	FoilHole_21833555_Data_21829764_21829765_20200122_1807.tif	[1149, 1571]	38.54	-74.2	1.95	14.63	2.83	-73.12	1.08		3.18362	0.306255	0.00400137	0.00124204	0.306284
444	444	FoilHole_21833467_Data_21829764_21829765_20200122_1718.tif	[3018, 1534]	50.75	-43.07	1.95	11.76	4.99	-39.2	3.87		3.65328	0.266883	0.00348696	0.00124204	0.266909
572	572		[1693, 1638]	143.07	-3.3	1.95	13.8	10.53	-81.67	78.37		6.13394	0.158952	0.00207678	0.00124204	0.15897
591	591	FoilHole_21832606_Data_21829764_21829765_20200122_1520.tif	[1725, 2363]	1301.42	-160.32	1.95	35.81	22.17	-55.42	75.1		18.5001	0.0527024	0.000688583	0.00124204	0.0527215
722	722	FoilHole_21836368_Data_21829764_21829765_20200123_0113.tif	[1151, 3401]	148.44	-82.29	1.95	17.21	9.39	-26.12	56.17		6.248	0.15605	0.00203887	0.00124204	0.156068
770	770	FoilHole_21833468_Data_21829764_21829765_20200122_1719.tif	[1831, 1639]	1425.58	-40.7	1.95	29.68	23.9	29.17	69.87		19.3625	0.0503551	0.000657914	0.00124204	0.0503747
779	779		[2387, 1572]	95.9	-38.79	1.95	14.63	4.5	-23.06	15.73		5.02198	0.194147	0.00253662	0.00124204	0.194167
784	784	FoilHole_21832544_Data_21829764_21829765_20200122_1448.tif	[2140, 1059]	191.9	-80.74	1.95	10.32	9.36	24.33	74.93		7.104	0.137247	0.0017932	0.00124204	0.137264
831	831		[390, 379]	48.33	-45.18	1.95	6.09	3.89	-17.91	27.27		3.56512	0.273483	0.00357319	0.00124204	0.273509
832	832		[1119, 980]	88.66	-49.5	1.95	13.22	6.66	-33.63	15.87		4.82869	0.201918	0.00263816	0.00124204	0.201939
858	858	FoilHole_21830280_Data_21829764_21829765_20200122_1132.tif	[3184, 3016]	332.73	-110.22	1.95	15.69	13.38	33.44	36.34		9.3543	0.10423	0.00136182	0.00124204	0.104246
860	860	FoilHole_21832643_Data_21829764_21829765_20200122_1537.tif	[2885, 1223]	363.28	-82.58	1.95	21.1	15.04	60.38	37.04		9.77431	0.0997513	0.0013033	0.00124204	0.0997675
886	886	FoilHole_21833469_Data_21829764_21829765_20200122_1720.tif	[857, 1000]	88.37	-41.83	1.95	10.11	7.96	5.63	47.46		4.82079	0.202249	0.00264248	0.00124204	0.20227
939	939	FoilHole_21832617_Data_21829764_21829765_20200122_1527.tif	[2472, 739]	161.1	-21.42	1.95	14.61	9.44	3.85	25.27		6.50898	0.149793	0.00195712	0.00124204	0.149811
947	947		[3359, 3375]	148.26	-152.13	1.95	15.45	7.33	67.48	39.61		6.24421	0.156145	0.00204011	0.00124204	0.156163
1038	1038	FoilHole_21830320_Data_21829764_21829765_20200122_1202.tif	[1193, 338]	50.06	-8.09	1.95	7.86	4.28	-18.11	10.02		3.62836	0.268716	0.00351091	0.00124204	0.268742
1054	1054		[1991, 3393]	329.58	-62.49	1.95	23.03	10.56	-1.25	61.24		9.30992	0.104727	0.00136831	0.00124204	0.104743
1059	1059		[1956, 2018]	155.54	-9.06	1.95	16.15	8.09	15.51	24.57		6.39568	0.152447	0.00199179	0.00124204	0.152465
1080	1080		[919, 2850]	575.57	-130.82	1.95	23.1	12.69	82.62	33.44		12.3031	0.0792483	0.00103542	0.00124204	0.0792648
1089	1089		[801, 812]	20.41	-156.87	1.95	9.48	1.92	25.81	2.68		2.31679	0.420841	0.00549849	0.00124204	0.420878
1138	1138		[1442, 545]	38.52	-93.92	1.95	9.65	3.39	-89.95	3.97		3.18279	0.306335	0.00400241	0.00124204	0.306363
1158	1158	FoilHole_21833409_Data_21829764_21829765_20200122_1629.tif	[2376, 1029]	182.66	-103.2	1.95	12.99	7.42	33.9	42.9		6.93086	0.140675	0.00183799	0.00124204	0.140693
1159	1159	FoilHole_21836485_Data_21829764_21829765_20200123_0127.tif	[1721, 1819]	1409.13	-41.8	1.95	31.52	22.77	31.92	73.72		19.2505	0.0506482	0.000661743	0.00124204	0.0506677
1198	1198		[3832, 802]	47.56	-96.47	1.95	11	4.02	85.65	2.12		3.5366	0.275688	0.003602	0.00124204	0.275715
1251	1251	FoilHole_21836344_Data_21829764_21829765_20200123_0104.tif	[762, 360]	78.34	-167.28	1.95	8.58	4.43	4.95	7.77		4.53897	0.214807	0.00280655	0.00124204	0.214828
95	95		[2465, 2904]	215.96	-11.01	1.96	19.5	10.74	-28.48	17.47		7.49774	0.130706	0.00169903	0.00124841	0.130723	5926.96
96	96		[1630, 2937]	21.1	-4.04	1.96	10.24	6.74	-46.88	42.84		2.34361	0.418158	0.00543557	0.00124841	0.418196
197	197		[983, 2024]	72.63	-71.33	1.96	20.28	5.2	-77.93	6.6		4.34812	0.225385	0.00292974	0.00124841	0.225407
276	276		[3266, 3122]	451.66	-21.99	1.96	18.44	12.45	-61.3	39.31		10.843	0.0903808	0.00117485	0.00124841	0.0903971
299	299		[2025, 2655]	41.73	-25.91	1.96	8.93	6.65	-5.53	20.38		3.29586	0.297343	0.00386511	0.00124841	0.297371
306	306		[1274, 3735]	121.19	-159.34	1.96	16.57	6.39	-0.36	21.02		5.61665	0.174481	0.00226805	0.00124841	0.1745
319	319		[2871, 594]	32.43	-172.53	1.96	12.62	6.17	57.24	49.77		2.90548	0.337294	0.00438443	0.00124841	0.337325
451	451		[700, 1176]	63.93	-168.03	1.96	7.58	4.64	14.04	2.07		4.0794	0.240231	0.00312273	0.00124841	0.240255
476	476		[3551, 3075]	40.71	-91.63	1.96	9.72	6.12	84.1	4.27		3.25533	0.301045	0.00391323	0.00124841	0.301073
479	479	FoilHole_21836314_Data_21829764_21829765_20200123_0055.tif	[1327, 540]	169.31	-87.3	1.96	10.2	9.36	43.95	48.75		6.63873	0.147619	0.00191887	0.00124841	0.147636
505	505		[804, 1570]	173.28	-7.88	1.96	14.45	8.46	-62.55	54.67		6.71612	0.145918	0.00189676	0.00124841	0.145935
516	516	FoilHole_21830379_Data_21829764_21829765_20200122_1233.tif	[1545, 2530]	1655.54	-171.54	1.96	32.45	25.79	-67.45	75.91		20.7594	0.0472076	0.000613644	0.00124841	0.0472281
538	538		[1011, 3329]	423.24	-170	1.96	21.31	13.78	29.02	19.02		10.4963	0.093366	0.00121365	0.00124841	0.0933822
550	550		[1313, 295]	117.43	-92.66	1.96	11.44	5.02	-8.25	84.41		5.52883	0.177253	0.00230408	0.00124841	0.177272
577	577		[2301, 2319]	45.48	-29.23	1.96	8.04	4.57	-53.09	23.86		3.44076	0.284821	0.00370234	0.00124841	0.284848
634	634		[1343, 1005]	46.96	-147.68	1.96	6.81	3.9	83.03	50.71		3.49629	0.280297	0.00364353	0.00124841	0.280323
694	694		[1723, 3286]	196.12	-108.02	1.96	13.63	7.74	36.04	35.94		7.14504	0.137158	0.00178289	0.00124841	0.137175
748	748	FoilHole_21836330_Data_21829764_21829765_20200123_0057.tif	[1105, 1207]	587.98	-23.63	1.96	19.58	18.95	53.46	77.09		12.3716	0.0792138	0.00102969	0.00124841	0.0792303
792	792	FoilHole_21832563_Data_21829764_21829765_20200122_1500.tif	[898, 1861]	204.2	-124.72	1.96	19.64	6.46	62.58	7.3		7.29074	0.134417	0.00174726	0.00124841	0.134434
977	977		[2106, 2557]	136.39	-109.51	1.96	10.64	10.42	48.94	21.55		5.95848	0.164472	0.00213794	0.00124841	0.16449
1007	1007	FoilHole_21833784_Data_21829764_21829765_20200122_1839.tif	[1392, 2608]	461.52	-159.8	1.96	20.04	15.2	-31.6	51.8		10.9607	0.0894102	0.00116223	0.00124841	0.0894264
1037	1037		[582, 3601]	92.53	-128.93	1.96	10.35	7.04	12.99	38.08		4.90778	0.199683	0.00259564	0.00124841	0.199704
1083	1083		[2047, 1956]	78.88	-72.12	1.96	14.5	5.16	-72.78	0.66		4.53135	0.216271	0.00281127	0.00124841	0.216293
1099	1099		[1106, 2976]	108.34	-70.7	1.96	12.44	8.75	53.15	56.15		5.31054	0.184539	0.00239879	0.00124841	0.184559
1179	1179		[1119, 3346]	368.42	-150.16	1.96	14.57	11.25	18.72	11.12		9.79299	0.100072	0.00130081	0.00124841	0.100088
62	62		[585, 2601]	78.7	-76.4	1.97	12.68	3.43	-62.06	14.34		4.5032	0.218733	0.00282884	0.00125478	0.218755	3996.41
124	124	FoilHole_21836369_Data_21829764_21829765_20200123_0113.tif	[1413, 285]	86.9	-16.15	1.97	7.81	5.53	4.14	20.29		4.73199	0.208158	0.00269207	0.00125478	0.208179
135	135	FoilHole_21833460_Data_21829764_21829765_20200122_1705.tif	[1310, 850]	186.09	-165.01	1.97	14.01	7.46	1.35	13.64		6.92461	0.142246	0.00183965	0.00125478	0.142264
289	289		[2778, 697]	184.97	-82.04	1.97	9.84	7.88	-75.15	6.89		6.90374	0.142676	0.00184521	0.00125478	0.142694
298	298		[1549, 2388]	43.99	-175.6	1.97	7.68	6.45	-89.01	86.59		3.36675	0.292567	0.00378372	0.00125478	0.292594
372	372	FoilHole_21832445_Data_21829764_21829765_20200122_1336.tif	[504, 466]	50.94	-8.74	1.97	6.84	4.97	-48.52	39.78		3.62296	0.271877	0.00351615	0.00125478	0.271903
413	413		[2769, 2665]	346.1	-159.49	1.97	14.68	12.76	68.17	47.66		9.44353	0.104304	0.00134895	0.00125478	0.10432
477	477		[3700, 3168]	44.06	-8.14	1.97	5.48	3.35	5.82	13.96		3.36943	0.292335	0.00378072	0.00125478	0.292362
525	525		[3308, 2286]	332.39	-130.44	1.97	21.25	10.8	64.35	14.79		9.2546	0.106434	0.00137649	0.00125478	0.10645
531	531	FoilHole_21830339_Data_21829764_21829765_20200122_1213.tif	[764, 596]	264.44	-86.43	1.97	14.22	9.66	-40.03	46.4		8.25462	0.119327	0.00154324	0.00125478	0.119344
587	587	FoilHole_21833506_Data_21829764_21829765_20200122_1743.tif	[739, 3001]	534.03	-58.65	1.97	18.12	13.13	67.5	53.85		11.7305	0.0839691	0.00108596	0.00125478	0.0839855
706	706		[863, 1841]	37.31	-7.31	1.97	7.61	4.39	-23.93	16.62		3.1006	0.31768	0.00410851	0.00125478	0.317709
872	872	FoilHole_21832464_Data_21829764_21829765_20200122_1351.tif	[2928, 3198]	624.93	-83.48	1.97	23.32	17.59	-43.18	40.3		12.6896	0.0776223	0.00100388	0.00125478	0.077639
938	938		[3194, 3752]	34.06	-78.5	1.97	6.44	3.14	-41.85	36.65		2.96248	0.332491	0.00430006	0.00125478	0.332521
1021	1021	FoilHole_21830217_Data_21829764_21829765_20200122_1012.tif	[2966, 1475]	116.49	-64.92	1.97	13.36	5.39	-55.81	9.11		5.47871	0.179787	0.00232516	0.00125478	0.179806
1132	1132	FoilHole_21836290_Data_21829764_21829765_20200123_0042.tif	[171, 3659]	31.06	-86.33	1.97	7.74	2.86	67.15	26.52		2.82901	0.348178	0.00450294	0.00125478	0.34821
1148	1148		[1968, 936]	157.5	-83.98	1.97	15.21	5.88	-48.72	35.26		6.37051	0.154619	0.00199966	0.00125478	0.154637
1197	1197	FoilHole_21832457_Data_21829764_21829765_20200122_1345.tif	[2076, 878]	708.68	-70.3	1.97	25.38	16	-4.65	65.65		13.5132	0.0728916	0.000942696	0.00125478	0.0729085
1225	1225	FoilHole_21830300_Data_21829764_21829765_20200122_1148.tif	[2088, 554]	133.77	-96.05	1.97	14.7	7.75	-5.36	89.31		5.87101	0.167773	0.00216979	0.00125478	0.167792
36	36		[878, 3110]	348.21	-172.99	1.98	17.16	10.05	37.81	30.8		9.42444	0.105046	0.00135168	0.00126115	0.105062	12433.7
71	71	FoilHole_21830560_Data_21829764_21829765_20200122_1331.tif	[2824, 1133]	848.73	-154.31	1.98	25.45	15.63	-39.6	65.29		14.7136	0.0672846	0.000865786	0.00126115	0.067302
97	97	FoilHole_21832520_Data_21829764_21829765_20200122_1433.tif	[3640, 430]	48.31	-21.94	1.98	9.26	5.97	43.33	65.27		3.51037	0.282021	0.00362892	0.00126115	0.282047
98	98		[2182, 2566]	1314.64	-134.27	1.98	26.04	25.48	-16.76	62.49		18.3121	0.0540626	0.000695652	0.00126115	0.0540818
111	111	FoilHole_21832707_Data_21829764_21829765_20200122_1558.tif	[1901, 1683]	221.15	-32.24	1.98	26.05	16.34	-22.96	9.28		7.51066	0.131813	0.0016961	0.00126115	0.13183
141	141		[3286, 3488]	118.69	-173.67	1.98	9.96	8.2	-3.31	9.64		5.50227	0.179926	0.0023152	0.00126115	0.179945
207	207		[1040, 3269]	487.31	-49.66	1.98	20.35	14.56	25.54	75.2		11.149	0.0887969	0.0011426	0.00126115	0.0888132
226	226	FoilHole_21833490_Data_21829764_21829765_20200122_1730.tif	[654, 2046]	124.95	-108.57	1.98	12.43	9.13	73.37	1.94		5.64551	0.175361	0.00225646	0.00126115	0.17538
243	243		[1510, 1120]	94.9	-23.01	1.98	9.73	6.6	-84.17	61.16		4.92003	0.201218	0.00258918	0.00126115	0.201239
291	291		[1434, 1872]	75.02	-141.44	1.98	10.32	8.12	-71.71	69.73		4.37445	0.226314	0.0029121	0.00126115	0.226336
369	369		[2760, 3356]	574.95	-156.42	1.98	22.91	14.01	-11.62	35.2		12.1102	0.0817495	0.00105192	0.00126115	0.081766
378	378		[1551, 3382]	100.72	-18.68	1.98	11.51	6.91	51.32	70		5.06865	0.195318	0.00251326	0.00126115	0.195338
390	390	FoilHole_21833585_Data_21829764_21829765_20200122_1813.tif	[1798, 1575]	1319.7	-51.83	1.98	37.37	17.57	40.29	87.88		18.3473	0.0539589	0.000694317	0.00126115	0.0539781
391	391	FoilHole_21833426_Data_21829764_21829765_20200122_1641.tif	[3014, 1216]	170.03	-86.43	1.98	14.14	6.87	67.17	26.4		6.58563	0.150327	0.00193434	0.00126115	0.150345
408	408	FoilHole_21832566_Data_21829764_21829765_20200122_1502.tif	[362, 294]	54.9	-104.72	1.98	6.78	4.29	26.3	48.98		3.74215	0.264554	0.00340415	0.00126115	0.264579
424	424	FoilHole_21830435_Data_21829764_21829765_20200122_1257.tif	[3183, 1428]	173.53	-97.28	1.98	21.15	11.31	67.09	15.63		6.65307	0.148803	0.00191473	0.00126115	0.148821
532	532		[1826, 325]	37.73	-165.89	1.98	6.39	3.91	-36.01	50.12		3.10226	0.319122	0.00410631	0.00126115	0.319151
533	533		[2925, 596]	87.16	-77.14	1.98	17.53	6.39	35.53	67.33		4.71513	0.209963	0.0027017	0.00126115	0.209984
544	544	FoilHole_21832557_Data_21829764_21829765_20200122_1455.tif	[2732, 3179]	540.51	-89.99	1.98	19.04	14.86	-12.37	77.62		11.7419	0.0843138	0.00108491	0.00126115	0.0843302
624	624	FoilHole_21833586_Data_21829764_21829765_20200122_1814.tif	[750, 3040]	45.23	-41.27	1.98	13.79	3.99	-23.78	17.49		3.39663	0.291465	0.00375044	0.00126115	0.291492
641	641		[1471, 3139]	187.03	-108.15	1.98	15.96	9.51	-18.73	89.42		6.90702	0.143333	0.00184433	0.00126115	0.14335
647	647		[925, 3482]	320.43	-136.71	1.98	15.8	12.98	-10.49	53.78		9.04069	0.109505	0.00140906	0.00126115	0.109521
680	680		[2416, 638]	69.75	-6.38	1.98	13.8	4.91	-28.75	22.37		4.218	0.234708	0.00302011	0.00126115	0.234731
697	697		[3581, 1912]	60.72	-78.64	1.98	10.66	4.85	-77.76	0.88		3.93551	0.251556	0.0032369	0.00126115	0.25158
752	752	FoilHole_21830255_Data_21829764_21829765_20200122_1112.tif	[1901, 503]	127.72	-6.26	1.98	10.66	5.37	-29.81	23.55		5.70774	0.173449	0.00223186	0.00126115	0.173468
769	769		[1279, 2538]	51.78	-52.59	1.98	11.06	3.94	-34.31	18.28		3.63426	0.272408	0.00350521	0.00126115	0.272433
787	787		[2823, 2298]	259.02	-12	1.98	16.24	8.99	-8.73	3.27		8.12833	0.121796	0.00156722	0.00126115	0.121813
810	810	FoilHole_21836289_Data_21829764_21829765_20200123_0041.tif	[762, 1623]	644.53	-99.87	1.98	27.83	12.35	-80.15	19.72		12.822	0.0772109	0.000993514	0.00126115	0.0772276
812	812	FoilHole_21832639_Data_21829764_21829765_20200122_1534.tif	[2228, 505]	106.5	-100.37	1.98	7.7	5.97	24.92	54.71		5.21206	0.189944	0.00244411	0.00126115	0.189964
815	815	FoilHole_21833550_Data_21829764_21829765_20200122_1805.tif	[942, 712]	261.48	-8.5	1.98	19.09	10.66	-30.61	22.11		8.16684	0.121222	0.00155983	0.00126115	0.121239
874	874		[956, 3712]	41.5	-86.89	1.98	4.96	3.49	88.73	4.38		3.25356	0.304282	0.00391536	0.00126115	0.30431
898	898		[3255, 2355]	24.32	-75.54	1.98	12.57	3.44	-73.37	2.17		2.49067	0.397483	0.00511462	0.00126115	0.397518
933	933		[469, 1533]	29.84	-175.32	1.98	6.22	2.87	1.84	2.84		2.75889	0.35884	0.00461738	0.00126115	0.358872
950	950	FoilHole_21830323_Data_21829764_21829765_20200122_1204.tif	[2344, 444]	323.77	-14.91	1.98	21.67	7	-8.95	5.96		9.08768	0.108939	0.00140177	0.00126115	0.108955
1019	1019		[260, 1892]	30.91	-141.24	1.98	7.46	4.25	45.88	7.12		2.80792	0.352574	0.00453676	0.00126115	0.352606
1024	1024		[2098, 3519]	39.71	-61.73	1.98	6.53	4.53	-82.39	20.66		3.18262	0.311064	0.00400263	0.00126115	0.311093
1041	1041	FoilHole_21832476_Data_21829764_21829765_20200122_1401.tif	[3434, 3005]	71.56	-170.38	1.98	12.84	5.4	-32.53	42.15		4.27238	0.231721	0.00298168	0.00126115	0.231744
1062	1062		[2433, 2582]	582.01	-161.56	1.98	23.41	20.1	-61.81	80.25		12.1843	0.0812522	0.00104551	0.00126115	0.0812687
1067	1067		[3665, 1127]	36.78	-156.4	1.98	6.31	4.6	-0.44	24.04		3.06296	0.323217	0.00415901	0.00126115	0.323246
1147	1147	FoilHole_21830252_Data_21829764_21829765_20200122_1110.tif	[745, 1086]	384.32	-115.3	1.98	21.94	9.94	-63.98	51.32		9.90105	0.0999894	0.00128662	0.00126115	0.100006
1150	1150	FoilHole_21833503_Data_21829764_21829765_20200122_1740.tif	[514, 1422]	477.56	-31.38	1.98	28.76	11.99	-88.03	56.65		11.0369	0.0896988	0.0011542	0.00126115	0.089715
1168	1168	FoilHole_21833388_Data_21829764_21829765_20200122_1611.tif	[1245, 1224]	862.25	-143.8	1.98	29.17	17.89	-30.26	66.46		14.8304	0.066755	0.000858972	0.00126115	0.0667724
1178	1178	FoilHole_21832693_Data_21829764_21829765_20200122_1550.tif	[3161, 1200]	168.11	-168.39	1.98	12.59	10.79	-61.46	73.07		6.54835	0.151183	0.00194535	0.00126115	0.151201
1180	1180	FoilHole_21832596_Data_21829764_21829765_20200122_1518.tif	[2641, 538]	308	-147.07	1.98	18.19	7.62	-16.65	49.58		8.8636	0.111693	0.00143721	0.00126115	0.111709
1182	1182		[2957, 2507]	137.53	-39.4	1.98	20.46	12.6	-53.89	14.49		5.92289	0.167148	0.00215078	0.00126115	0.167167
1187	1187	FoilHole_21832633_Data_21829764_21829765_20200122_1529.tif	[3379, 2358]	40.17	-15.64	1.98	6.07	3.84	-9.87	5.77		3.201	0.309278	0.00397965	0.00126115	0.309306
15	15		[2670, 3117]	110.42	-97.33	1.99	8.24	6.03	64.35	18.32		5.28045	0.188431	0.00241246	0.00126752	0.188451	12912.3
20	20	FoilHole_21833394_Data_21829764_21829765_20200122_1616.tif	[1582, 2415]	296.34	-26.55	1.99	20.56	9.9	-80.06	53.51		8.65052	0.115022	0.00147261	0.00126752	0.115038
70	70	FoilHole_21832564_Data_21829764_21829765_20200122_1501.tif	[1865, 2425]	1722.13	-127.72	1.99	35.9	27.26	38.41	13.87		20.8535	0.0477137	0.000610872	0.00126752	0.0477345
76	76		[1321, 1643]	497.08	-14.2	1.99	25.26	10.84	32.04	46.24		11.2037	0.0888102	0.00113703	0.00126752	0.0888266
105	105	FoilHole_21836371_Data_21829764_21829765_20200123_0114.tif	[2906, 1418]	580.31	-52.61	1.99	17.53	14.04	13.41	66.02		12.1053	0.0821951	0.00105233	0.00126752	0.0822116
155	155		[2705, 2824]	1120.14	-17.36	1.99	29.5	21.89	-48.13	30.77		16.8183	0.0591616	0.000757438	0.00126752	0.05918
192	192	FoilHole_21833531_Data_21829764_21829765_20200122_1753.tif	[1681, 1736]	39.27	-155.99	1.99	8.02	7.56	-72.72	83.27		3.14903	0.31597	0.00404532	0.00126752	0.315998
238	238	FoilHole_21830259_Data_21829764_21829765_20200122_1115.tif	[3427, 1897]	440.4	-72.45	1.99	19.41	12.12	82.06	25.49		10.5456	0.0943523	0.00120798	0.00126752	0.0943685
263	263	FoilHole_21832467_Data_21829764_21829765_20200122_1353.tif	[1866, 2197]	1657.27	-149.4	1.99	36.78	21.79	-54.76	85.36		20.4571	0.0486384	0.000622711	0.00126752	0.0486589
269	269	FoilHole_21830299_Data_21829764_21829765_20200122_1147.tif	[3357, 1799]	693.78	-161.33	1.99	24.37	12.65	79.19	60.52		13.236	0.0751736	0.000962437	0.00126752	0.0751904
270	270		[1030, 378]	40.57	-142.58	1.99	6.39	3.97	35.09	2.33		3.20073	0.310866	0.00397998	0.00126752	0.310894
309	309		[3705, 3703]	92.62	-41.09	1.99	8.12	5.12	-49.84	8.75		4.83614	0.205742	0.00263409	0.00126752	0.205763
313	313	FoilHole_21832531_Data_21829764_21829765_20200122_1442.tif	[1431, 2518]	1387.89	-135.75	1.99	29.12	24.27	32.59	11.66		18.7208	0.0531494	0.000680465	0.00126752	0.0531689
328	328		[3202, 2789]	76.47	-135.53	1.99	12.21	6.92	37.04	7.43		4.39433	0.226428	0.00289893	0.00126752	0.22645
436	436		[3383, 2099]	135.33	-169.4	1.99	17.95	7.01	74.26	63.66		5.8458	0.170208	0.00217915	0.00126752	0.170226
616	616	FoilHole_21832618_Data_21829764_21829765_20200122_1528.tif	[1937, 1262]	1140.38	-131.06	1.99	31.71	21.13	-5.89	54.83		16.9696	0.0586342	0.000750687	0.00126752	0.0586528
619	619	FoilHole_21833404_Data_21829764_21829765_20200122_1625.tif	[673, 659]	274.07	-164.12	1.99	13.36	9.5	-34.42	50.3		8.31913	0.119604	0.00153127	0.00126752	0.11962
628	628		[1405, 3283]	63.47	-136.1	1.99	7.36	6.63	81.92	38.02		4.00342	0.248537	0.00318199	0.00126752	0.248561
630	630	FoilHole_21830342_Data_21829764_21829765_20200122_1215.tif	[2358, 1074]	1054.04	-109.57	1.99	31.08	17.38	8.64	61.79		16.3146	0.0609885	0.000780827	0.00126752	0.0610066
786	786		[3585, 1547]	112.51	-85.39	1.99	12.11	7.91	81.01	13.6		5.33019	0.186673	0.00238995	0.00126752	0.186692
789	789		[3602, 2973]	112.55	-85.11	1.99	12.24	6.28	-66.33	18.78		5.33113	0.186639	0.00238952	0.00126752	0.186659
803	803		[2593, 2004]	33.97	-110.27	1.99	8.32	3.68	-30.27	80		2.92883	0.339726	0.00434946	0.00126752	0.339756
953	953		[3573, 3175]	58.77	-6.22	1.99	10.43	4.87	19.44	25.66		3.85234	0.258284	0.00330678	0.00126752	0.258309
972	972		[1367, 2466]	238.62	-157.09	1.99	16.94	11.74	13.12	9.79		7.76248	0.128181	0.00164108	0.00126752	0.128197
980	980		[995, 3103]	291.41	-21.89	1.99	18.79	9.29	32.45	54.34		8.57826	0.115991	0.00148502	0.00126752	0.116007
1035	1035		[864, 2785]	54.41	-48.46	1.99	8.73	5.7	-61.32	12.86		3.70669	0.268434	0.00343672	0.00126752	0.268459
1070	1070		[512, 784]	112.82	-75.05	1.99	12.67	7.12	-58.06	16.99		5.33753	0.186416	0.00238666	0.00126752	0.186436
1144	1144		[1756, 3254]	137.7	-166.97	1.99	14.61	6.37	60.67	47.64		5.89677	0.168737	0.00216031	0.00126752	0.168755
1195	1195		[421, 3301]	98.67	-120.7	1.99	8.67	6.48	-83.17	37.53		4.9916	0.199335	0.00255206	0.00126752	0.199355
1203	1203	FoilHole_21830294_Data_21829764_21829765_20200122_1143.tif	[1345, 538]	238.92	-6.97	1.99	17.6	9.14	13.08	20.05		7.76736	0.1281	0.00164005	0.00126752	0.128117
56	56		[1338, 1800]	203.56	-167.8	2	13.98	11.53	-10.72	22.92		7.13372	0.140179	0.00178572	0.00127388	0.140196	10965.9
82	82	FoilHole_21832489_Data_21829764_21829765_20200122_1411.tif	[1749, 2040]	1051.21	-169.6	2	29.73	16.42	-79.58	89.98		16.2112	0.0616858	0.000785806	0.00127388	0.061704
126	126	FoilHole_21832594_Data_21829764_21829765_20200122_1517.tif	[1071, 1764]	471.26	-78.67	2	19.13	13.39	-82.56	3.89		10.8543	0.0921297	0.00117363	0.00127388	0.092146
200	200		[2888, 954]	164.96	-165.75	2	13.12	7.45	-0.93	15.18		6.42184	0.155719	0.00198368	0.00127388	0.155737
203	203		[1733, 3292]	907.1	-128.03	2	32.64	14.23	-3.54	55.51		15.0591	0.0664052	0.000845927	0.00127388	0.0664229
225	225	FoilHole_21830269_Data_21829764_21829765_20200122_1123.tif	[2167, 1286]	105.56	-12.83	2	14.33	5.89	5.6	18.43		5.13712	0.194662	0.00247977	0.00127388	0.194682
230	230	FoilHole_21836604_Data_21829764_21829765_20200123_0130.tif	[3615, 636]	54.31	-158.98	2	7.66	5.67	21	0.02		3.68477	0.271388	0.00345717	0.00127388	0.271413
241	241		[2186, 2714]	143.2	-170.92	2	9.92	9.07	-16.57	25.65		5.98331	0.167132	0.00212906	0.00127388	0.16715
261	261		[410, 2791]	17.34	-15.99	2	6.53	4.96	22.76	38.75		2.08207	0.480292	0.00611837	0.00127388	0.480333
297	297		[856, 3104]	350.77	-9.86	2	17.12	13.01	-65.39	55.53		9.36443	0.106787	0.00136035	0.00127388	0.106803
352	352	FoilHole_21830220_Data_21829764_21829765_20200122_1017.tif	[2537, 430]	123.48	-163.53	2	14.4	5.97	8.26	8.21		5.55608	0.179983	0.00229278	0.00127388	0.180002
381	381		[3587, 1780]	226.14	-96.36	2	16.7	6.57	76.22	7.42		7.51898	0.132997	0.00169423	0.00127388	0.133014
432	432		[1179, 1962]	92.52	-171.47	2	11.45	6.82	69.22	60.69		4.80937	0.207928	0.00264876	0.00127388	0.207948
483	483	FoilHole_21833667_Data_21829764_21829765_20200122_1833.tif	[1102, 1557]	1057.79	-150.27	2	28.12	19.51	-65.76	84.51		16.2618	0.0614936	0.000783359	0.00127388	0.0615118
506	506		[2043, 2700]	18.75	-114.95	2	8.05	5.67	37.9	27.15		2.16506	0.46188	0.00588382	0.00127388	0.461919
688	688		[3228, 3626]	101.66	-102.14	2	9.38	6.31	-37.09	65.05		5.04133	0.19836	0.00252688	0.00127388	0.198381
721	721		[2008, 3175]	66.89	-157.38	2	9.35	7.81	-64.39	87.01		4.08932	0.24454	0.00311516	0.00127388	0.244563
755	755	FoilHole_21830267_Data_21829764_21829765_20200122_1121.tif	[1617, 2725]	44.44	-161.15	2	9.07	3.48	46.57	27.72		3.33317	0.300015	0.00382185	0.00127388	0.300042
783	783		[2356, 2445]	925.35	-141.5	2	36.14	17.25	-40.88	79.38		15.2098	0.0657472	0.000837543	0.00127388	0.0657648
871	871		[907, 1943]	125.45	-134.96	2	14.01	8.02	58.65	13.61		5.60022	0.178564	0.00227471	0.00127388	0.178583
885	885	FoilHole_21830446_Data_21829764_21829765_20200122_1305.tif	[2432, 2744]	278.89	-85.55	2	14.69	9.59	66.19	28.26		8.35	0.11976	0.00152561	0.00127388	0.119777
889	889	FoilHole_21832538_Data_21829764_21829765_20200122_1443.tif	[2434, 735]	168.88	-79.85	2	14.13	8.06	-36.34	43.51		6.49769	0.153901	0.00196052	0.00127388	0.153919
916	916	FoilHole_21833553_Data_21829764_21829765_20200122_1805.tif	[563, 437]	56.32	-96.25	2	8.19	4.47	22.19	61.56		3.75233	0.266501	0.00339492	0.00127388	0.266526
944	944		[1245, 1723]	572.46	-86.28	2	20.28	15.05	-57.71	28.57		11.9631	0.0835906	0.00106485	0.00127388	0.0836071
990	990		[2600, 2867]	1121.66	-49.73	2	26.58	19.08	26.26	75.99		16.7456	0.0597172	0.000760729	0.00127388	0.0597356
996	996		[2961, 2702]	860.2	-19.52	2	32.05	19.9	-70.49	50.97		14.6646	0.0681915	0.000868682	0.00127388	0.0682089
1008	1008	FoilHole_21833786_Data_21829764_21829765_20200122_1840.tif	[861, 1383]	93.9	-97.94	2	10.08	6.29	37.27	44.79		4.8451	0.206394	0.00262922	0.00127388	0.206415
1010	1010		[2160, 2473]	135.69	-95.61	2	12.11	7.5	-26.47	69.14		5.8243	0.171694	0.00218719	0.00127388	0.171713
1121	1121		[3056, 2182]	257.47	-72.32	2	16.35	10.12	-26.73	45.59		8.02294	0.124643	0.0015878	0.00127388	0.124659
1154	1154	FoilHole_21833446_Data_21829764_21829765_20200122_1654.tif	[1627, 840]	706.82	-150.1	2	25.13	13.25	-11.4	41.3		13.293	0.0752273	0.00095831	0.00127388	0.0752442
1188	1188	FoilHole_21832645_Data_21829764_21829765_20200122_1539.tif	[3708, 2205]	85.47	-117.92	2	9.48	8.23	-67.07	50.85		4.6225	0.216333	0.00275584	0.00127388	0.216354
1239	1239	FoilHole_21832526_Data_21829764_21829765_20200122_1438.tif	[167, 429]	32.8	-38.41	2	6.52	2.94	-65.55	27.14		2.86356	0.349215	0.0044486	0.00127388	0.349246
1247	1247	FoilHole_21830243_Data_21829764_21829765_20200122_1102.tif	[970, 752]	343.6	-34.72	2	14.07	11.54	-7.23	27.49		9.26823	0.107896	0.00137447	0.00127388	0.107912
5	5	FoilHole_21830363_Data_21829764_21829765_20200122_1226.tif	[2872, 2852]	303.05	-149.55	2.01	20.97	13.01	46.27	15.82		8.66086	0.116039	0.00147085	0.00128026	0.116056	9479.11
25	25	FoilHole_21833545_Data_21829764_21829765_20200122_1800.tif	[1465, 2210]	1214.11	-86.24	2.01	29.59	17.65	69.51	24.25		17.3354	0.057974	0.000734848	0.00128026	0.0579928
235	235	FoilHole_21833494_Data_21829764_21829765_20200122_1734.tif	[3197, 943]	469.2	-169.17	2.01	23.33	15.6	47.1	36.27		10.7766	0.0932574	0.00118208	0.00128026	0.0932736
251	251		[3686, 2623]	80.32	-142.28	2.01	9.24	7.12	62.1	24.38		4.45878	0.225398	0.00285703	0.00128026	0.22542
255	255		[1793, 3311]	381.29	-171.14	2.01	15.76	13.74	30.32	21.46		9.71475	0.103451	0.00131129	0.00128026	0.103467
323	323	FoilHole_21830447_Data_21829764_21829765_20200122_1305.tif	[3096, 2954]	356.75	-71.88	2.01	30.45	14.48	-66.34	5.54		9.39693	0.10695	0.00135564	0.00128026	0.106966
357	357	FoilHole_21832552_Data_21829764_21829765_20200122_1454.tif	[1693, 2207]	2307.18	-153.14	2.01	33.4	29.64	-67.31	85.83		23.8971	0.0420554	0.000533072	0.00128026	0.0420782
411	411		[1639, 1241]	49.3	-152.65	2.01	15.93	3.42	18.32	9.03		3.49323	0.287699	0.00364672	0.00128026	0.287725
522	522		[1746, 3489]	240.39	-141.08	2.01	15.41	9.13	26.76	12.16		7.71369	0.130288	0.00165146	0.00128026	0.130305
676	676		[3877, 448]	32.84	-101.72	2.01	4.81	3.57	76.25	2.03		2.85105	0.352501	0.00446812	0.00128026	0.352532
719	719		[3431, 1257]	219.6	-12.08	2.01	14.6	8.02	87.04	80.88		7.37259	0.136316	0.00172787	0.00128026	0.136333
850	850		[1564, 1485]	41.93	-5.9	2.01	6.94	3.93	-44.58	38.68		3.22156	0.311961	0.00395425	0.00128026	0.311988
937	937		[3436, 2846]	143.28	-144.2	2.01	11.75	7.57	-47.36	83.16		5.95521	0.16876	0.00213911	0.00128026	0.168778
949	949	FoilHole_21833392_Data_21829764_21829765_20200122_1615.tif	[1127, 3015]	407.12	-58.89	2.01	16.15	13.62	12.34	71.23		10.0384	0.100115	0.00126901	0.00128026	0.100132
1000	1000	FoilHole_21833391_Data_21829764_21829765_20200122_1614.tif	[3617, 686]	41.79	-104.45	2.01	10.85	5.33	73.29	2.26		3.21618	0.312483	0.00396087	0.00128026	0.31251
1052	1052	FoilHole_21833483_Data_21829764_21829765_20200122_1724.tif	[3373, 1163]	447.21	-146.55	2.01	22.04	11.22	-79.7	66.85		10.5211	0.0955227	0.00121079	0.00128026	0.0955389
1127	1127	FoilHole_21833491_Data_21829764_21829765_20200122_1731.tif	[646, 993]	322.86	-5.02	2.01	14.49	11.85	-56.47	51.45		8.93946	0.112423	0.00142501	0.00128026	0.112439
1130	1130	FoilHole_21836605_Data_21829764_21829765_20200123_0131.tif	[1313, 2586]	216.02	-99.91	2.01	13.43	9.46	34.44	45.65		7.31225	0.137441	0.00174212	0.00128026	0.137458
1151	1151		[3855, 1631]	149.14	-83.03	2.01	20.44	4.49	85.36	11.61		6.07577	0.165411	0.00209667	0.00128026	0.165429
1163	1163		[2250, 2297]	469.85	-136.31	2.01	17.84	16.51	27.81	15.88		10.7841	0.0931928	0.00118126	0.00128026	0.0932091
1175	1175	FoilHole_21830500_Data_21829764_21829765_20200122_1319.tif	[1206, 1822]	1210.15	-29.96	2.01	33.24	18.2	77.14	72.9		17.3071	0.0580688	0.000736049	0.00128026	0.0580875
1235	1235	FoilHole_21836342_Data_21829764_21829765_20200123_0102.tif	[2965, 1493]	375.73	-13.71	2.01	18.58	13	-83.3	69.59		9.64366	0.104214	0.00132096	0.00128026	0.10423
69	69		[756, 3716]	28.94	-165.84	2.02	6.15	2.8	66.35	52.19		2.66316	0.379248	0.00478335	0.00128662	0.379281	8581.51
73	73	FoilHole_21833536_Data_21829764_21829765_20200122_1757.tif	[3600, 3678]	54.62	-166.29	2.02	5.62	4.3	-32.03	45.74		3.65868	0.276056	0.00348182	0.00128662	0.276081
104	104	FoilHole_21836315_Data_21829764_21829765_20200123_0056.tif	[1759, 1609]	1323.49	-123.84	2.02	34.74	22.22	-46.19	77.65		18.0098	0.0560806	0.000707329	0.00128662	0.0560998
288	288	FoilHole_21832478_Data_21829764_21829765_20200122_1402.tif	[1179, 811]	294.89	-65.04	2.02	12.41	10.16	-77.43	12.39		8.50117	0.118807	0.00149848	0.00128662	0.118824
305	305	FoilHole_21832537_Data_21829764_21829765_20200122_1443.tif	[1643, 325]	165.08	-153.32	2.02	19.85	5.9	3.36	23.32		6.36057	0.158791	0.00200279	0.00128662	0.158809
344	344		[3102, 3776]	126.93	-7.41	2.02	20.48	5.53	1.41	8.82		5.57739	0.181088	0.00228402	0.00128662	0.181107
397	397	FoilHole_21832499_Data_21829764_21829765_20200122_1418.tif	[3713, 1537]	26.04	-164.15	2.02	5.93	2.61	13.46	2.39		2.52621	0.399809	0.00504268	0.00128662	0.399843
404	404		[944, 810]	64.08	-143.71	2.02	17.21	5.38	65.05	28.76		3.96287	0.254866	0.00321455	0.00128662	0.254889
447	447		[3197, 3485]	59.2	-156.45	2.02	8.19	5.86	68.86	45.31		3.80899	0.265162	0.00334442	0.00128662	0.265187
482	482		[3524, 2348]	32.23	-158.27	2.02	9.29	2.41	20.27	1.46		2.81047	0.359371	0.00453264	0.00128662	0.359402
518	518		[1930, 2606]	527.17	-2.91	2.02	24.36	20.89	-17.25	14.34		11.3664	0.0888582	0.00112074	0.00128662	0.0888746
580	580	FoilHole_21830275_Data_21829764_21829765_20200122_1128.tif	[3365, 972]	360.97	-4.85	2.02	18.21	15.05	82.37	87.22		9.40555	0.107383	0.0013544	0.00128662	0.1074
594	594		[3641, 1342]	296.73	-102.11	2.02	26.59	8.44	89.46	11.57		8.52765	0.118438	0.00149383	0.00128662	0.118455
716	716	FoilHole_21830416_Data_21829764_21829765_20200122_1251.tif	[3075, 971]	607.74	-5.05	2.02	18.62	16.05	9.51	14.56		12.2042	0.0827587	0.00104381	0.00128662	0.0827753
720	720		[1494, 2946]	366.26	-88.49	2.02	18.51	13.76	44.33	47.18		9.47422	0.106605	0.00134458	0.00128662	0.106621
767	767	FoilHole_21832490_Data_21829764_21829765_20200122_1411.tif	[727, 2348]	120.57	-134.57	2.02	12.64	7.98	64.34	18.91		5.43586	0.185803	0.00234348	0.00128662	0.185822
807	807	FoilHole_21836404_Data_21829764_21829765_20200123_0118.tif	[2918, 1966]	144.77	-165.62	2.02	12.85	9.54	-2.96	17.34		5.95646	0.169564	0.00213866	0.00128662	0.169582
866	866	FoilHole_21836307_Data_21829764_21829765_20200123_0050.tif	[3028, 1192]	494.27	-60.29	2.02	20.58	13.55	50.15	69.56		11.006	0.0917679	0.00115744	0.00128662	0.0917842
895	895	FoilHole_21836313_Data_21829764_21829765_20200123_0055.tif	[2072, 1132]	288.38	-69.55	2.02	21.32	8.75	78.49	31.96		8.40681	0.120141	0.0015153	0.00128662	0.120157
974	974	FoilHole_21832619_Data_21829764_21829765_20200122_1529.tif	[2940, 1544]	550.28	-101.89	2.02	26.24	12.98	60.01	18.1		11.6129	0.0869723	0.00109696	0.00128662	0.0869887
1040	1040	FoilHole_21830238_Data_21829764_21829765_20200122_1031.tif	[463, 686]	141.91	-136.16	2.02	12.56	7.15	88.18	44.34		5.89733	0.171264	0.00216011	0.00128662	0.171283
1073	1073		[3506, 2528]	58.16	-63.2	2.02	9.01	6.01	89.62	27.18		3.77538	0.267523	0.00337419	0.00128662	0.267547
1107	1107	FoilHole_21830236_Data_21829764_21829765_20200122_1029.tif	[2145, 722]	591.41	-163.24	2.02	21.84	14.54	15.91	0.85		12.0391	0.0838935	0.00105813	0.00128662	0.0839101
1109	1109	FoilHole_21833507_Data_21829764_21829765_20200122_1744.tif	[1650, 2106]	959.27	-81.96	2.02	36.07	15	-45.25	36.71		15.3327	0.0658722	0.000830828	0.00128662	0.06589
1166	1166		[2586, 3306]	473.03	-113.48	2.02	22.53	11.84	17.16	49.36		10.767	0.0938055	0.00118314	0.00128662	0.0938218
1185	1185	FoilHole_21832605_Data_21829764_21829765_20200122_1519.tif	[2762, 3555]	194.46	-50.99	2.02	12.78	8.85	5.87	56.86		6.90341	0.146304	0.0018453	0.00128662	0.146322
1218	1218		[2486, 484]	54.92	-29.74	2.02	9.08	3.46	-27.87	1.87		3.66871	0.275301	0.00347229	0.00128662	0.275326
1234	1234		[3246, 3524]	175.71	-25.4	2.02	12.66	9.45	-45.55	20.15		6.56216	0.153913	0.00194126	0.00128662	0.15393
115	115		[2370, 3575]	359.4	-23.8	2.03	18.63	10.36	-8.23	15.57		9.33884	0.108686	0.00136407	0.00129299	0.108702	5625.71
143	143	FoilHole_21830302_Data_21829764_21829765_20200122_1149.tif	[1760, 2280]	277.84	-4.58	2.03	15.28	8.98	-9.61	5.03		8.2111	0.123613	0.00155142	0.00129299	0.12363
158	158		[902, 2149]	804.81	-172	2.03	22.67	17.04	-82.65	89.35		13.975	0.0726299	0.000911548	0.00129299	0.0726471
170	170		[679, 406]	71.09	-68.49	2.03	8.48	5.05	-16.22	52.27		4.15344	0.244376	0.00306706	0.00129299	0.244398
237	237	FoilHole_21830308_Data_21829764_21829765_20200122_1152.tif	[1823, 2855]	913.42	-11.67	2.03	24.22	18.98	-46.44	34.77		14.8881	0.0681753	0.00085564	0.00129299	0.0681929
311	311		[2535, 658]	45.89	-90.79	2.03	6.05	3.73	67.22	21.99		3.33705	0.304161	0.0038174	0.00129299	0.304187
445	445		[3257, 3182]	366.53	-39.03	2.03	22.42	12.92	-65.42	26.39		9.43102	0.107624	0.00135074	0.00129299	0.10764
519	519		[3252, 3674]	80.78	-61.96	2.03	11.87	5.18	-20.95	41.01		4.42747	0.22925	0.00287723	0.00129299	0.229272
524	524		[1610, 424]	45.35	-125.18	2.03	7.25	4.16	19.37	35.45		3.31736	0.305966	0.00384006	0.00129299	0.305993
617	617	FoilHole_21833453_Data_21829764_21829765_20200122_1700.tif	[3378, 904]	96.43	-171.14	2.03	15.01	8.25	-13.93	22.79		4.83738	0.209824	0.00263342	0.00129299	0.209845
695	695	FoilHole_21832506_Data_21829764_21829765_20200122_1423.tif	[2025, 1565]	1117.11	-111.85	2.03	27.47	24.87	-23.75	88.1		16.4646	0.0616473	0.00077371	0.00129299	0.0616657
759	759		[354, 3529]	55.83	-119.05	2.03	7.13	5.45	-52.29	66.76		3.68076	0.275758	0.00346093	0.00129299	0.275783
851	851		[1707, 2016]	54.43	-159.81	2.03	7.98	5.35	23.56	3.37		3.63432	0.279282	0.00350515	0.00129299	0.279307
879	879		[3098, 1646]	799.22	-79.27	2.03	28.21	16.09	68.84	31.89		13.9263	0.0728834	0.000914731	0.00129299	0.0729007
934	934		[1243, 2277]	134.41	-174.31	2.03	11.72	5.31	-12.14	17.83		5.7111	0.177724	0.00223054	0.00129299	0.177743
962	962		[1940, 3246]	130.41	-16.78	2.03	15.16	8.24	-53.51	36.73		5.62548	0.180429	0.00226449	0.00129299	0.180448
1016	1016		[796, 3561]	215.69	-58.39	2.03	12.28	10.03	22.17	80.56		7.23467	0.140297	0.00176081	0.00129299	0.140314
1207	1207	FoilHole_21830290_Data_21829764_21829765_20200122_1140.tif	[2519, 437]	57.07	-147.24	2.03	11.04	3.62	25.5	7.26		3.72141	0.272746	0.00342312	0.00129299	0.27277
139	139	FoilHole_21832558_Data_21829764_21829765_20200122_1456.tif	[3143, 1605]	145.26	-167.24	2.04	15.44	8.9	1.12	11.64		5.90803	0.172646	0.00215619	0.00129936	0.172665	11060.4
140	140		[3490, 3240]	47.61	-2.54	2.04	7.7	5.96	-19.99	17.45		3.38235	0.301565	0.00376627	0.00129936	0.301592
153	153		[3671, 2170]	271.81	-30.8	2.04	19.43	10.85	80.59	68.61		8.0817	0.126211	0.00157626	0.00129936	0.126228
154	154	FoilHole_21830357_Data_21829764_21829765_20200122_1221.tif	[1267, 911]	865.69	-90.54	2.04	21.78	17.25	-11.84	78.7		14.4228	0.0707211	0.000883241	0.00129936	0.0707386
202	202	FoilHole_21836303_Data_21829764_21829765_20200123_0047.tif	[3435, 2087]	116.54	-162.28	2.04	14.1	9.02	49.19	31.47		5.29185	0.192749	0.00240726	0.00129936	0.192769
212	212		[590, 3469]	155.61	-123.62	2.04	10.06	6.92	86.94	30.56		6.11489	0.166806	0.00208325	0.00129936	0.166824
246	246		[947, 3556]	117.35	-22.79	2.04	11.83	7.63	-30.85	8.06		5.31021	0.192083	0.00239894	0.00129936	0.192102
248	248		[1596, 2249]	723.67	-136.12	2.04	33.77	20.61	-48.08	88.04		13.1868	0.07735	0.000966029	0.00129936	0.0773669
257	257		[976, 1392]	492.02	-62.97	2.04	19.84	18.69	-39.45	23.52		10.8733	0.0938078	0.00117157	0.00129936	0.0938241
302	302	FoilHole_21833607_Data_21829764_21829765_20200122_1822.tif	[2102, 2774]	1535.55	-70.59	2.04	34.62	22.66	-31.6	38.99		19.2089	0.0531005	0.000663176	0.00129936	0.0531205
360	360		[3031, 3177]	61.51	-147.34	2.04	14.49	5.11	17.4	15.26		3.84453	0.265312	0.00331351	0.00129936	0.265336
379	379	FoilHole_21830528_Data_21829764_21829765_20200122_1324.tif	[307, 734]	113.61	-79.83	2.04	10.94	4.76	88.91	11.26		5.2249	0.195219	0.0024381	0.00129936	0.195239
380	380		[1874, 1625]	282.52	-90.99	2.04	20.41	12.26	-82.09	8.9		8.23938	0.123796	0.00154609	0.00129936	0.123812
399	399	FoilHole_21830355_Data_21829764_21829765_20200122_1219.tif	[2341, 1280]	286.62	-80.2	2.04	17.68	7.82	81.2	18.6		8.29895	0.122907	0.001535	0.00129936	0.122924
484	484	FoilHole_21830497_Data_21829764_21829765_20200122_1317.tif	[3331, 1400]	496.63	-165.32	2.04	25.32	10.68	69.06	54.38		10.9241	0.0933714	0.00116612	0.00129936	0.0933877
502	502		[3018, 2537]	51.22	-83.34	2.04	7.96	4	19.95	76.71		3.50824	0.290744	0.00363112	0.00129936	0.290769
528	528	FoilHole_21830248_Data_21829764_21829765_20200122_1106.tif	[2801, 3218]	313.19	-77.69	2.04	19.68	10.95	-38.15	39.54		8.67509	0.117578	0.00146844	0.00129936	0.117594
539	539		[1926, 2441]	31.49	-97.96	2.04	5.59	4.57	-31.68	66.28		2.75078	0.370804	0.00463099	0.00129936	0.370835
643	643	FoilHole_21830366_Data_21829764_21829765_20200122_1228.tif	[3303, 2283]	29.25	-175.44	2.04	5.92	4.69	-29.56	34.12		2.65114	0.38474	0.00480505	0.00129936	0.384772
646	646		[3547, 2986]	198.77	-118.64	2.04	11.73	8.58	-50.12	68.52		6.91107	0.147589	0.00184325	0.00129936	0.147607
649	649		[1457, 3362]	92.53	-91.88	2.04	10.95	8.08	68.79	19.33		4.71532	0.216316	0.00270159	0.00129936	0.216337
681	681	FoilHole_21832769_Data_21829764_21829765_20200122_1605.tif	[3744, 1633]	137.21	-81.79	2.04	16.12	5.43	-73.97	7.82		5.74199	0.177639	0.00221854	0.00129936	0.177657
747	747	FoilHole_21832540_Data_21829764_21829765_20200122_1445.tif	[1663, 2181]	1155.32	-111.01	2.04	28.07	21.11	-13.74	82.73		16.6618	0.061218	0.000764556	0.00129936	0.0612366
757	757	FoilHole_21832664_Data_21829764_21829765_20200122_1544.tif	[1732, 1378]	1086.43	-123.99	2.04	32.1	24.8	-36.75	87.24		16.1574	0.0631291	0.000788424	0.00129936	0.0631474
847	847	FoilHole_21830251_Data_21829764_21829765_20200122_1109.tif	[1751, 600]	72.36	-8.5	2.04	12.6	4.5	-21.63	13.13		4.16984	0.244614	0.003055	0.00129936	0.244636
878	878	FoilHole_21833480_Data_21829764_21829765_20200122_1722.tif	[696, 548]	123.27	-14.14	2.04	12.56	4.2	-40.33	26.19		5.4425	0.187414	0.00234062	0.00129936	0.187433
887	887		[2664, 1596]	200.33	-159.49	2.04	17.52	10.19	39.29	18.78		6.93814	0.147014	0.00183606	0.00129936	0.147031
910	910		[2305, 2941]	222.94	-9.26	2.04	22.46	13.94	51.69	60.95		7.3192	0.139359	0.00174047	0.00129936	0.139376
932	932	FoilHole_21830367_Data_21829764_21829765_20200122_1229.tif	[719, 1969]	208.8	-7.07	2.04	12.8	11.69	-49.4	42.33		7.08329	0.144001	0.00179844	0.00129936	0.144018
960	960	FoilHole_21836304_Data_21829764_21829765_20200123_0048.tif	[1352, 1254]	822.44	-116.22	2.04	29.85	15.84	-34.98	81.24		14.0579	0.0725568	0.000906167	0.00129936	0.0725741
1027	1027	FoilHole_21836255_Data_21829764_21829765_20200123_0024.tif	[3052, 757]	379.62	-163.2	2.04	14.69	12.49	7.44	9.36		9.5509	0.106796	0.00133379	0.00129936	0.106812
1106	1106		[1173, 1790]	95.01	-83.61	2.04	8	5.9	-82.6	1.01		4.77809	0.213474	0.0026661	0.00129936	0.213495
1242	1242		[2115, 2381]	128.21	-140.27	2.04	17.22	8.01	15.54	24.19		5.55048	0.183768	0.00229509	0.00129936	0.183787
38	38	FoilHole_21833547_Data_21829764_21829765_20200122_1802.tif	[3718, 3355]	147.03	-119.44	2.05	9.85	7.62	-84.01	35.43		5.91492	0.17329	0.00215368	0.00130573	0.173309	6087.07
49	49	FoilHole_21836265_Data_21829764_21829765_20200123_0032.tif	[594, 2845]	161.38	-43.34	2.05	16.24	6.3	-85.95	42.61		6.19685	0.165407	0.0020557	0.00130573	0.165425
67	67		[3146, 3350]	322.23	-160.65	2.05	15.23	11.67	-9.24	28.59		8.75647	0.117056	0.00145479	0.00130573	0.117073
85	85		[1832, 369]	56.24	-19.9	2.05	10.12	3.65	5.37	25.27		3.65821	0.280192	0.00348226	0.00130573	0.280216
91	91		[914, 2071]	42.85	-120.79	2.05	11.45	4.07	79.91	20.7		3.19317	0.320998	0.00398941	0.00130573	0.321025
136	136		[3452, 2932]	327.76	-94.96	2.05	20.48	9.62	81.74	3.3		8.83129	0.116065	0.00144247	0.00130573	0.116081
149	149		[1585, 1009]	79.89	-6.42	2.05	13.29	5.1	-16.04	9.62		4.36006	0.235089	0.00292172	0.00130573	0.23511
253	253		[3566, 3067]	224	-33.53	2.05	14.33	8.46	-79.79	46.26		7.30079	0.140396	0.00174486	0.00130573	0.140413
420	420	FoilHole_21830232_Data_21829764_21829765_20200122_1026.tif	[783, 1290]	82.58	-27.92	2.05	12.14	5.67	-20.97	6.95		4.43286	0.231228	0.00287374	0.00130573	0.231249
438	438		[1356, 3545]	257.57	-172.03	2.05	17.41	9.18	21.77	13.8		7.82877	0.130927	0.00162718	0.00130573	0.130944
558	558		[1737, 1030]	72.22	-106.93	2.05	11.62	5.15	54.9	18.17		4.14548	0.247257	0.00307295	0.00130573	0.24728
642	642	FoilHole_21832612_Data_21829764_21829765_20200122_1525.tif	[3319, 1438]	286.57	-64.39	2.05	16.52	9.07	75.37	40.24		8.25775	0.124126	0.00154265	0.00130573	0.124142
664	664		[2258, 1484]	191.36	-155.1	2.05	20.45	9.48	-15.15	40.05		6.74795	0.151898	0.00188781	0.00130573	0.151915
683	683	FoilHole_21830529_Data_21829764_21829765_20200122_1325.tif	[1157, 1276]	905.67	-130.11	2.05	22.93	19.52	-58.79	71.32		14.6802	0.0698221	0.000867759	0.00130573	0.0698397
756	756		[3189, 3112]	248.99	-159.96	2.05	18.63	10.2	-28.65	48.69		7.69728	0.133164	0.00165498	0.00130573	0.133181
758	758		[3628, 2958]	130.52	-139.41	2.05	16.77	6.11	59.15	18.56		5.57294	0.183924	0.00228584	0.00130573	0.183943
785	785		[530, 1348]	174.55	-10.26	2.05	13.52	9.75	83.36	86.38		6.44475	0.159044	0.00197663	0.00130573	0.159062
826	826	FoilHole_21833604_Data_21829764_21829765_20200122_1820.tif	[1238, 310]	77.2	-4.9	2.05	11.54	4.86	11.39	16.29		4.28603	0.239149	0.00297218	0.00130573	0.239171
964	964	FoilHole_21833456_Data_21829764_21829765_20200122_1702.tif	[647, 827]	290.53	-96.03	2.05	13.81	11.79	-33.83	62.2		8.31461	0.123277	0.00153211	0.00130573	0.123293
1090	1090		[978, 2548]	305.5	-143.72	2.05	18.86	15.49	39.94	3.66		8.52613	0.120219	0.0014941	0.00130573	0.120235
1116	1116	FoilHole_21830437_Data_21829764_21829765_20200122_1259.tif	[301, 1132]	121.64	-61.97	2.05	11.82	4.52	-78.34	16.37		5.38003	0.19052	0.00236781	0.00130573	0.190539
1123	1123		[2312, 3203]	31.2	-120.06	2.05	5.89	4.46	28.32	31.62		2.72473	0.376184	0.00467527	0.00130573	0.376215
1146	1146		[2490, 2766]	206.18	-63.96	2.05	14.24	10.47	73.91	42.13		7.00438	0.146337	0.0018187	0.00130573	0.146354
1153	1153		[1035, 3837]	96.84	-27.97	2.05	9.16	5.08	-2.39	25.58		4.80036	0.213526	0.00265373	0.00130573	0.213546
1173	1173	FoilHole_21836302_Data_21829764_21829765_20200123_0046.tif	[256, 1897]	90.47	-76.54	2.05	9.96	5.05	87.86	15.6		4.63979	0.220915	0.00274557	0.00130573	0.220936
1211	1211		[1390, 1198]	554.23	-141.62	2.05	21.3	16.26	-15.12	53.5		11.4839	0.089255	0.00110928	0.00130573	0.0892715
1248	1248		[3375, 2315]	574.42	-159.57	2.05	25.07	11.28	-77.37	82.2		11.6912	0.0876724	0.00108961	0.00130573	0.0876889
1252	1252		[3570, 1207]	27.45	-106.54	2.05	9.45	2.49	61.36	12.1		2.55574	0.401057	0.0049844	0.00130573	0.401091
1	1		[2685, 1277]	382.45	-138.89	2.06	30.7	10.1	31.8	9.31		9.49336	0.108497	0.00134187	0.0013121	0.108513	5225.03
27	27		[3323, 3008]	81.75	-151.73	2.06	10.24	6.4	-4.49	32.76		4.38911	0.234672	0.00290238	0.0013121	0.234693
41	41		[3414, 3346]	204.99	-95.04	2.06	10.96	8.36	-67.96	27.08		6.95023	0.148197	0.00183287	0.0013121	0.148214
182	182		[546, 1616]	56.81	-50.36	2.06	8.19	6.79	-13.23	37.13		3.65885	0.281509	0.00348165	0.0013121	0.281533
183	183		[1119, 2344]	377.19	-54.55	2.06	22.3	9.63	-42.32	12.23		9.42785	0.109251	0.00135119	0.0013121	0.109267
210	210		[3241, 1977]	286.9	-155.6	2.06	16.79	10.76	88.09	63.69		8.22239	0.125268	0.00154929	0.0013121	0.125284
211	211	FoilHole_21830322_Data_21829764_21829765_20200122_1203.tif	[2752, 267]	41.9	-161.49	2.06	11.58	5.74	-4.32	22.83		3.14224	0.327791	0.00405406	0.0013121	0.327819
268	268		[3082, 3906]	27.64	-62.4	2.06	5	3.06	-30.74	31.66		2.55212	0.403585	0.00499147	0.0013121	0.403618
335	335	FoilHole_21830282_Data_21829764_21829765_20200122_1134.tif	[1108, 816]	602.03	-80.17	2.06	22.59	11.67	-28.27	51.9		11.9108	0.086476	0.00106952	0.0013121	0.0864925
354	354		[1170, 537]	37.79	-167.43	2.06	5.5	4.78	49.73	37.16		2.98415	0.345156	0.00426883	0.0013121	0.345185
388	388		[2832, 1733]	785.53	-76.92	2.06	26.72	18.09	86.55	16.53		13.6055	0.0757047	0.000936302	0.0013121	0.0757219
491	491		[964, 1998]	114.38	-75.49	2.06	10.27	6.69	49.5	55.01		5.19168	0.198394	0.00245371	0.0013121	0.198414
510	510	FoilHole_21833605_Data_21829764_21829765_20200122_1821.tif	[970, 593]	96.21	-65.59	2.06	13.43	9.51	-53.66	11.93		4.76149	0.216319	0.00267539	0.0013121	0.216339
514	514		[1841, 3479]	47.47	-171.78	2.06	6.87	5.97	72.62	64.4		3.34459	0.30796	0.0038088	0.0013121	0.307987
691	691	FoilHole_21833665_Data_21829764_21829765_20200122_1832.tif	[2645, 1318]	305.83	-33.11	2.06	33.75	9.49	-33.26	0.15		8.48932	0.121329	0.00150057	0.0013121	0.121345
754	754		[1331, 2666]	64.08	-22.48	2.06	12.43	4.42	-9.03	13.45		3.88592	0.265059	0.00327821	0.0013121	0.265083
884	884		[2768, 3199]	41.31	-73.7	2.06	8.85	4.07	-53.19	20.51		3.12004	0.330124	0.00408291	0.0013121	0.330152
900	900		[3771, 2794]	36.25	-64.83	2.06	6.35	4.33	55.19	59.98		2.92272	0.352412	0.00435857	0.0013121	0.352441
909	909		[3584, 1127]	78.28	-148.14	2.06	13.23	5.05	64.75	32.89		4.29495	0.239816	0.00296601	0.0013121	0.239838
911	911		[3334, 2820]	134.08	-148.43	2.06	13.38	7.42	28.05	3.52		5.62102	0.183241	0.00226629	0.0013121	0.18326
999	999	FoilHole_21833548_Data_21829764_21829765_20200122_1803.tif	[3735, 605]	81.32	-117.2	2.06	11.39	6.11	-73.41	43.79		4.37755	0.235291	0.00291004	0.0013121	0.235313
1049	1049		[1044, 2646]	447.68	-132.7	2.06	16.8	15.19	-29.46	76.76		10.2711	0.100281	0.00124026	0.0013121	0.100298
1133	1133	FoilHole_21833458_Data_21829764_21829765_20200122_1704.tif	[3244, 2631]	780.04	-75.49	2.06	21.24	16.9	78.83	25.68		13.5579	0.0759707	0.000939592	0.0013121	0.0759878
1141	1141		[571, 3699]	46.66	-62.64	2.06	6.17	3.57	-57	5.64		3.31593	0.310622	0.00384171	0.0013121	0.310648
1162	1162		[661, 1373]	36.08	-106.57	2.06	7.85	3.56	46.73	26.7		2.91586	0.353241	0.00436882	0.0013121	0.353271
1214	1214	FoilHole_21832511_Data_21829764_21829765_20200122_1427.tif	[1198, 3230]	30.38	-59.83	2.06	8.79	3.47	-58.05	1.78		2.67563	0.384956	0.00476106	0.0013121	0.384987
19	19		[1912, 955]	109.86	-146.09	2.07	12.2	8.57	2.15	31.76		5.06348	0.204405	0.00251583	0.00131847	0.204424	8273.07
61	61	FoilHole_21830343_Data_21829764_21829765_20200122_1216.tif	[2861, 667]	127.04	-49.79	2.07	11.24	6.85	-72.66	22.87		5.44503	0.190082	0.00233954	0.00131847	0.190101
112	112	FoilHole_21832455_Data_21829764_21829765_20200122_1343.tif	[318, 254]	37.54	-158.46	2.07	4.34	3.64	28.92	7.38		2.9599	0.349674	0.00430381	0.00131847	0.349703
157	157		[2020, 975]	132.47	-172.08	2.07	17.37	5.67	24.8	16.88		5.56017	0.186145	0.00229109	0.00131847	0.186164
163	163		[3773, 3003]	39.54	-110.94	2.07	6.2	5.66	75.1	6.04		3.03772	0.340716	0.00419355	0.00131847	0.340744
201	201		[501, 3352]	110.11	-49.1	2.07	10.64	8.24	-87.61	38.51		5.06924	0.204173	0.00251297	0.00131847	0.204192
228	228		[1641, 3145]	44.46	-99.25	2.07	8.44	3.92	76.51	4.24		3.22118	0.321311	0.00395472	0.00131847	0.321338
362	362	FoilHole_21832459_Data_21829764_21829765_20200122_1347.tif	[3528, 959]	366.65	-167.87	2.07	18.79	10.27	74	61.87		9.25029	0.111888	0.00137713	0.00131847	0.111905
366	366	FoilHole_21833647_Data_21829764_21829765_20200122_1827.tif	[1600, 657]	742.96	-131.95	2.07	26.16	15.35	-17.33	65.38		13.1678	0.078601	0.000967426	0.00131847	0.078618
382	382		[3209, 3570]	335.75	-66.07	2.07	16.52	9.73	-18.75	47.32		8.85192	0.116924	0.00143911	0.00131847	0.11694
385	385		[2857, 1877]	603.96	-89.82	2.07	26.61	20.93	55.82	34.36		11.8723	0.0871779	0.00107299	0.00131847	0.0871945
409	409		[3319, 377]	57.17	-165.5	2.07	12.26	4.47	-4.99	19.49		3.6527	0.283352	0.00348752	0.00131847	0.283377
418	418		[1380, 837]	417.83	-129.37	2.07	16.94	15.35	-24.66	75.29		9.87483	0.104812	0.00129003	0.00131847	0.104828
422	422	FoilHole_21833463_Data_21829764_21829765_20200122_1715.tif	[677, 629]	101.59	-61.64	2.07	9.44	6.07	69.92	48.44		4.86917	0.212562	0.00261623	0.00131847	0.212582
493	493		[3249, 3261]	47.06	-122.16	2.07	9.68	3.53	36.56	21.28		3.31402	0.312309	0.00384392	0.00131847	0.312336
560	560	FoilHole_21832448_Data_21829764_21829765_20200122_1338.tif	[1793, 561]	148.29	-144.12	2.07	20.92	8.95	19.41	16.47		5.88282	0.175936	0.00216543	0.00131847	0.175954
614	614		[1391, 2471]	318.71	-100.72	2.07	18.64	11.66	-65.89	34.83		8.62437	0.120009	0.00147708	0.00131847	0.120025
669	669	FoilHole_21832523_Data_21829764_21829765_20200122_1436.tif	[2184, 2465]	2206.54	-99.62	2.07	33.71	28.05	13.16	67.22		22.6927	0.0456094	0.000561364	0.00131847	0.045632
698	698		[3574, 1964]	39.6	-168.18	2.07	8.25	3.99	51.78	39.96		3.04003	0.340458	0.00419038	0.00131847	0.340486
711	711		[3193, 1036]	212.95	-95.97	2.07	15.26	7.81	-51.41	44.56		7.04966	0.146815	0.00180701	0.00131847	0.146833
749	749		[2053, 2776]	103.45	-21.03	2.07	13.54	6.28	1.82	22.85		4.91354	0.210642	0.0025926	0.00131847	0.210662
782	782	FoilHole_21836482_Data_21829764_21829765_20200123_0125.tif	[2264, 836]	165.78	-160.72	2.07	15.27	10.45	-81.31	79.41		6.22008	0.166397	0.00204802	0.00131847	0.166414
854	854		[387, 3312]	164.05	-73.58	2.07	14.49	6.4	-83.28	9.7		6.18754	0.167272	0.00205879	0.00131847	0.16729
863	863	FoilHole_21832474_Data_21829764_21829765_20200122_1359.tif	[3678, 1398]	293.04	-160.16	2.07	20.76	8.88	88.34	68.5		8.26976	0.125155	0.00154041	0.00131847	0.125171
925	925	FoilHole_21830270_Data_21829764_21829765_20200122_1123.tif	[3681, 3230]	95.88	-28.89	2.07	12.27	7.77	87.87	63.24		4.73035	0.2188	0.002693	0.00131847	0.21882
971	971	FoilHole_21830408_Data_21829764_21829765_20200122_1246.tif	[1596, 623]	315.69	-152.15	2.07	21.56	6.92	16.03	11.82		8.58341	0.120581	0.00148412	0.00131847	0.120598
981	981	FoilHole_21833423_Data_21829764_21829765_20200122_1639.tif	[2071, 1185]	99.57	-129.08	2.07	13.27	5.07	54.22	3.3		4.82052	0.214707	0.00264263	0.00131847	0.214727
993	993		[3329, 2474]	115.47	-169.66	2.07	8.23	7.22	24.86	14.52		5.19116	0.199377	0.00245395	0.00131847	0.199397
1055	1055	FoilHole_21830390_Data_21829764_21829765_20200122_1241.tif	[1145, 1909]	616.91	-85.73	2.07	24.45	14.08	-87.87	2.14		11.9989	0.0862581	0.00106167	0.00131847	0.0862747
1076	1076		[673, 1743]	67	-168.74	2.07	7.3	5.84	-27.6	38.86		3.95428	0.261742	0.00322154	0.00131847	0.261765
1156	1156	FoilHole_21836483_Data_21829764_21829765_20200123_0126.tif	[1963, 3466]	36.15	-114.67	2.07	7.73	3.86	48.8	16.53		2.90458	0.356333	0.00438578	0.00131847	0.356363
9	9	FoilHole_21833401_Data_21829764_21829765_20200122_1622.tif	[873, 1335]	336.52	-138.31	2.08	16.75	14.1	39.79	1.9		8.81946	0.117921	0.0014444	0.00132484	0.117937	8778.9
66	66		[3350, 702]	91.77	-12.38	2.08	9.38	7.91	-87.22	74.84		4.60561	0.225812	0.00276594	0.00132484	0.225832
172	172		[2581, 1228]	157.32	-167.16	2.08	19.88	6.92	9.91	2.93		6.03016	0.172466	0.00211252	0.00132484	0.172485
193	193	FoilHole_21836543_Data_21829764_21829765_20200123_0128.tif	[3656, 1057]	58	-173.71	2.08	8.45	7.26	77.33	71.04		3.66143	0.284042	0.0034792	0.00132484	0.284066
234	234		[3423, 3110]	38.88	-14.82	2.08	7.17	4.11	-26.85	12.03		2.99778	0.346923	0.00424943	0.00132484	0.346952
265	265		[3436, 2164]	171.62	-159.49	2.08	12.04	6.45	54	33.49		6.29826	0.165125	0.0020226	0.00132484	0.165143
267	267	FoilHole_21830291_Data_21829764_21829765_20200122_1141.tif	[2377, 454]	157.7	-46.63	2.08	16.61	7.23	18.28	64.91		6.03744	0.172259	0.00210998	0.00132484	0.172277
343	343		[1891, 3141]	114.3	-170.15	2.08	16.77	5.48	9.69	0.16		5.13996	0.202336	0.00247839	0.00132484	0.202356
358	358	FoilHole_21830620_Data_21829764_21829765_20200122_1333.tif	[2228, 1540]	1400.16	-95.76	2.08	33.83	22.36	4.38	79.86		17.9898	0.0578106	0.000708117	0.00132484	0.0578302
400	400	FoilHole_21830365_Data_21829764_21829765_20200122_1228.tif	[2297, 1861]	602.17	-123.84	2.08	34.14	12.07	47.33	8.83		11.7977	0.088153	0.00107978	0.00132484	0.0881696
406	406	FoilHole_21833725_Data_21829764_21829765_20200122_1835.tif	[2979, 1364]	671.05	-118.6	2.08	18.24	14.84	-16.84	78.24		12.4542	0.0835063	0.00102286	0.00132484	0.0835231
425	425		[962, 2536]	697.2	-68.42	2.08	28.23	15.96	-58.61	9.81		12.6945	0.0819253	0.00100349	0.00132484	0.0819421
473	473		[554, 3086]	172.46	-59.99	2.08	12.75	10.35	83.42	36.59		6.31366	0.164722	0.00201767	0.00132484	0.16474
530	530		[3079, 3186]	388.94	-102.52	2.08	13.15	11.65	55.14	22.34		9.48152	0.109687	0.00134355	0.00132484	0.109703
582	582		[3469, 1559]	34.35	-177.52	2.08	6.78	3.88	-2.2	4.68		2.81773	0.369091	0.00452096	0.00132484	0.369121
615	615	FoilHole_21830409_Data_21829764_21829765_20200122_1247.tif	[937, 925]	455.23	-60.57	2.08	20.5	15	-37.58	22.99		10.2577	0.101387	0.00124188	0.00132484	0.101403
640	640		[1082, 3173]	423.09	-17.6	2.08	17.08	15.34	-10.3	7.3		9.88902	0.105167	0.00128818	0.00132484	0.105183
739	739		[2773, 1383]	175.07	-104.47	2.08	19.12	11.37	-37.93	66.54		6.36125	0.16349	0.00200257	0.00132484	0.163507
778	778		[3573, 1367]	52.89	-158.2	2.08	8.02	4.19	67.14	45.34		3.49642	0.297447	0.0036434	0.00132484	0.297472
798	798	FoilHole_21830340_Data_21829764_21829765_20200122_1214.tif	[553, 733]	278.05	-143.76	2.08	12.94	9.3	80.93	44.69		8.01675	0.129728	0.00158903	0.00132484	0.129745
811	811	FoilHole_21830231_Data_21829764_21829765_20200122_1025.tif	[2763, 1369]	433.35	-22.15	2.08	20	16.38	-67.76	45.61		10.0082	0.103915	0.00127284	0.00132484	0.103931
823	823		[3201, 2616]	127.45	-11.57	2.08	10.54	5.82	-59.88	48.31		5.42758	0.191614	0.00234706	0.00132484	0.191633
857	857	FoilHole_21830391_Data_21829764_21829765_20200122_1242.tif	[1191, 2364]	515.94	-46.89	2.08	22.79	14.73	-72.49	25.6		10.9203	0.0952351	0.00116653	0.00132484	0.0952515
882	882	FoilHole_21832505_Data_21829764_21829765_20200122_1423.tif	[3182, 2078]	70.61	-81.22	2.08	13.95	4.08	-86.51	5.29		4.03989	0.257433	0.00315327	0.00132484	0.257455
961	961		[3770, 728]	65.09	-95.64	2.08	8.59	4.45	89.99	5.63		3.87877	0.268126	0.00328425	0.00132484	0.26815
1001	1001		[3284, 2827]	874.69	-150.97	2.08	20.78	16.57	-52.6	81.63		14.2188	0.0731425	0.000895915	0.00132484	0.0731599
1013	1013		[553, 3525]	23.6	-59.91	2.08	10.36	3.27	-38.55	21.36		2.33557	0.445288	0.00545428	0.00132484	0.445323
1033	1033		[328, 1337]	82.15	-81.87	2.08	13.76	4.46	78.23	19.9		4.35753	0.238667	0.00292341	0.00132484	0.238689
1065	1065	FoilHole_21830621_Data_21829764_21829765_20200122_1334.tif	[2054, 1315]	63.39	-136.6	2.08	10.73	6.07	88.1	44.7		3.82778	0.271698	0.003328	0.00132484	0.271722
1124	1124		[1792, 3497]	45.86	-49.72	2.08	8.94	5.23	-60.74	11.02		3.25577	0.319433	0.0039127	0.00132484	0.31946
4	4		[3375, 3798]	47.91	-5.75	2.09	5.81	5.02	-5.84	0.09		3.31182	0.315536	0.00384648	0.00133121	0.315563	5161.21
68	68		[2464, 3211]	25.72	-89.25	2.09	6.23	3.22	55.14	35.61		2.42655	0.430653	0.00524978	0.00133121	0.430687
86	86		[3486, 856]	74.77	-16.91	2.09	11.35	5.84	29.87	46.78		4.1373	0.25258	0.00307902	0.00133121	0.252602
118	118		[946, 2313]	41.64	-71.93	2.09	6.41	3.93	65.51	42.56		3.08751	0.33846	0.00412592	0.00133121	0.338488
205	205	FoilHole_21832460_Data_21829764_21829765_20200122_1348.tif	[3002, 608]	269.28	-141.78	2.09	18.09	9.16	41.15	2.93		7.85156	0.133095	0.00162246	0.00133121	0.133111
334	334	FoilHole_21833482_Data_21829764_21829765_20200122_1723.tif	[2116, 1819]	1844.56	-152.76	2.09	31.66	28.16	9.18	18.06		20.5494	0.050853	0.000619912	0.00133121	0.0508742
342	342		[643, 3301]	178.59	-144.6	2.09	14.49	9.75	-67.47	77.13		6.39414	0.163431	0.00199227	0.00133121	0.163448
347	347		[873, 2398]	174.95	-99.68	2.09	19.68	8.33	81.33	1.01		6.32864	0.165122	0.00201289	0.00133121	0.16514
363	363		[515, 2384]	304.1	-146.7	2.09	24.12	8.39	-87.72	58.98		8.34376	0.125243	0.00152675	0.00133121	0.12526
448	448		[1477, 3892]	79.24	-19.89	2.09	18.8	4.06	-3.59	16.3		4.25918	0.245352	0.00299092	0.00133121	0.245374
452	452		[493, 2381]	115.74	-154.93	2.09	13.72	6.62	-64	89.07		5.14749	0.203012	0.00247477	0.00133121	0.203031
481	481		[3639, 1370]	134.67	-167.05	2.09	10.47	7.58	-82.69	84.36		5.55251	0.188203	0.00229425	0.00133121	0.188222
545	545		[1700, 3648]	42.2	-149.38	2.09	6.68	4.74	-58.36	88.98		3.10821	0.336207	0.00409846	0.00133121	0.336234
581	581		[2075, 819]	68.6	-172.45	2.09	10.31	6.2	12.23	4.68		3.96292	0.263694	0.00321451	0.00133121	0.263717
599	599	FoilHole_21833558_Data_21829764_21829765_20200122_1809.tif	[1384, 365]	119.24	-168.91	2.09	15.58	6.4	12.89	1.8		5.22474	0.20001	0.00243818	0.00133121	0.200029
603	603		[1034, 1795]	202.56	-173.79	2.09	12.72	7.48	-44.82	51.03		6.80974	0.153457	0.00187068	0.00133121	0.153474
703	703		[1027, 3655]	38.49	-82.88	2.09	5.75	5.4	49.68	47.44		2.96844	0.352037	0.00429144	0.00133121	0.352066
800	800		[2146, 1446]	358.71	-89.25	2.09	19.88	14.01	-53.9	35.35		9.06203	0.115316	0.00140574	0.00133121	0.115333
813	813		[1308, 432]	36.77	-94.92	2.09	5.94	4.02	82.33	2.75		2.90135	0.360177	0.00439066	0.00133121	0.360206
830	830	FoilHole_21830378_Data_21829764_21829765_20200122_1232.tif	[864, 351]	72.45	-77.93	2.09	9.61	6.02	-67.37	10.56		4.07261	0.256592	0.00312793	0.00133121	0.256615
845	845		[1764, 3594]	36.22	-156.62	2.09	8.21	3.81	29.05	5.67		2.87957	0.362901	0.00442387	0.00133121	0.362931
890	890		[2699, 2103]	130.66	-82.23	2.09	12.33	7.64	-27.76	54.47		5.46922	0.191069	0.00232919	0.00133121	0.191088
913	913		[1480, 3706]	65.37	-162.97	2.09	15.09	4.94	19.73	2.7		3.8685	0.27013	0.00329297	0.00133121	0.270154
988	988		[2609, 3639]	63.09	-71.76	2.09	8.45	4.5	-45.59	26.17		3.80044	0.274968	0.00335194	0.00133121	0.274992
1047	1047		[2581, 1522]	89.69	-138.86	2.09	14.22	4.99	26.86	14.28		4.53133	0.230617	0.00281128	0.00133121	0.230638
1069	1069	FoilHole_21832481_Data_21829764_21829765_20200122_1405.tif	[2161, 473]	63.51	-54.04	2.09	11.02	6.42	6.74	60.78		3.81307	0.274057	0.00334084	0.00133121	0.274081
1078	1078		[1143, 2376]	105.49	-30.77	2.09	19.71	8.19	-52.7	21.93		4.91427	0.212646	0.00259222	0.00133121	0.212666
1189	1189	FoilHole_21832472_Data_21829764_21829765_20200122_1357.tif	[1163, 1571]	284.81	-94.91	2.09	14.94	11.4	58.27	26.82		8.07479	0.129415	0.00157761	0.00133121	0.129432
1250	1250	FoilHole_21832817_Data_21829764_21829765_20200122_1607.tif	[831, 1034]	92.18	-129.73	2.09	13.21	5.43	57.68	7.41		4.5938	0.227481	0.00277305	0.00133121	0.227501
3	3		[2269, 3021]	409.98	-8.59	2.1	16.56	15.5	-36.91	28.32		9.64189	0.1089	0.0013212	0.00133758	0.108916	6547.42
40	40	FoilHole_21830572_Data_21829764_21829765_20200122_1332.tif	[337, 953]	191.51	-172.95	2.1	13.19	6.19	83.43	76.38		6.58986	0.159336	0.0019331	0.00133758	0.159353
117	117	FoilHole_21832768_Data_21829764_21829765_20200122_1605.tif	[1388, 2656]	1146.15	-146.34	2.1	24.9	21.38	76.41	42.75		16.1214	0.065131	0.000790185	0.00133758	0.0651495
187	187	FoilHole_21836484_Data_21829764_21829765_20200123_0126.tif	[1352, 774]	231.31	-117.55	2.1	14.98	8.75	34.5	27.95		7.24232	0.144981	0.00175895	0.00133758	0.144998
338	338		[3606, 1074]	94.91	-84.48	2.1	8.37	5.99	-77.16	7.32		4.63913	0.226335	0.00274596	0.00133758	0.226356
497	497		[1570, 3385]	425.13	-135.87	2.1	17.92	11.29	6.96	37.17		9.81842	0.106942	0.00129744	0.00133758	0.106958
551	551		[1394, 3126]	32.8	-159.17	2.1	5.31	2.75	17.36	3.47		2.7272	0.38501	0.00467103	0.00133758	0.38504
598	598		[3040, 3172]	110.01	-172.59	2.1	12	5.94	0.08	7.33		4.99455	0.210229	0.00255055	0.00133758	0.210249
661	661	FoilHole_21832458_Data_21829764_21829765_20200122_1346.tif	[2050, 2037]	327.92	-64.71	2.1	24.68	12.36	-41.82	22.89		8.62312	0.121766	0.00147729	0.00133758	0.121782
689	689	FoilHole_21832512_Data_21829764_21829765_20200122_1428.tif	[2187, 573]	415.68	-146.22	2.1	29.19	8.36	11.01	22.77		9.70868	0.108151	0.00131211	0.00133758	0.108167
753	753		[2743, 3264]	434.17	-64.63	2.1	20.98	17.58	-72.7	8.07		9.92226	0.105823	0.00128387	0.00133758	0.105839
865	865		[644, 3796]	44.9	-47.71	2.1	6.02	3.41	-20.1	27.61		3.19083	0.329068	0.00399233	0.00133758	0.329095
870	870	FoilHole_21832449_Data_21829764_21829765_20200122_1339.tif	[2916, 1621]	773.39	-77.37	2.1	23.61	15.65	60.99	41.64		13.2428	0.0792883	0.000961945	0.00133758	0.0793055
892	892	FoilHole_21830496_Data_21829764_21829765_20200122_1316.tif	[2889, 3008]	285.9	-159	2.1	16.85	9.49	34.92	13.92		8.0517	0.130407	0.00158213	0.00133758	0.130424
1018	1018	FoilHole_21832608_Data_21829764_21829765_20200122_1522.tif	[862, 1362]	106.19	-149.61	2.1	14.42	7.51	56.39	26		4.90707	0.213977	0.00259602	0.00133758	0.213997
1028	1028		[781, 2661]	625.18	-12.95	2.1	23.86	13.87	-89.02	76.07		11.9065	0.0881873	0.00106991	0.00133758	0.0882039
1075	1075	FoilHole_21830287_Data_21829764_21829765_20200122_1137.tif	[2835, 2406]	836.97	-69.04	2.1	27.8	22.2	-55.41	13.63		13.7764	0.0762173	0.000924687	0.00133758	0.0762347
1118	1118		[3849, 2119]	55.32	-133.57	2.1	8.28	3.69	-82.24	51.33		3.54178	0.296461	0.00359674	0.00133758	0.296486
43	43		[3986, 945]	21.09	-82.44	2.11	12.2	2.28	87.39	10.17		2.17649	0.484726	0.00585295	0.00134395	0.484764	4295.99
94	94	FoilHole_21832611_Data_21829764_21829765_20200122_1524.tif	[2178, 3051]	289.17	-172.09	2.11	19.44	13.56	25.37	17.46		8.05924	0.130906	0.00158065	0.00134395	0.130922
102	102		[3579, 2665]	89.28	-95.64	2.11	13.97	4.16	70.45	13.91		4.47811	0.235591	0.00284469	0.00134395	0.235612
171	171		[1268, 2248]	1371.41	-91.34	2.11	32.08	24.25	-54.18	37.16		17.551	0.0601106	0.00072582	0.00134395	0.06013
398	398		[3781, 2500]	64.48	-152.24	2.11	8.59	3.92	38.65	10.89		3.80566	0.277219	0.00334734	0.00134395	0.277242
595	595		[1439, 681]	24.18	-149.54	2.11	6.19	2.01	39.67	9.21		2.33048	0.452696	0.00546619	0.00134395	0.452731
644	644		[1807, 3506]	117.82	-163.7	2.11	10.41	8.29	8.99	7.31		5.14431	0.205081	0.0024763	0.00134395	0.2051
665	665		[1024, 3309]	363.44	-90.46	2.11	19.61	12.91	-17.1	73.36		9.03512	0.116767	0.00140993	0.00134395	0.116783
696	696	FoilHole_21833438_Data_21829764_21829765_20200122_1652.tif	[1352, 2150]	101.02	-73.97	2.11	14.09	8.58	-86.86	12.89		4.76345	0.221478	0.00267429	0.00134395	0.221499
768	768	FoilHole_21830364_Data_21829764_21829765_20200122_1227.tif	[1985, 1720]	1143.7	-80.6	2.11	26.89	21.86	68.09	31.31		16.0278	0.0658232	0.000794798	0.00134395	0.0658417
809	809	FoilHole_21830344_Data_21829764_21829765_20200122_1217.tif	[3842, 1914]	41.01	-174.81	2.11	5.35	3.41	23.55	18.36		3.03503	0.347608	0.00419728	0.00134395	0.347636
901	901		[3642, 3335]	24.73	-172.7	2.11	8.89	3.9	30.05	22.75		2.35684	0.447634	0.00540506	0.00134395	0.447668
965	965		[3657, 813]	22.1	-87.48	2.11	10.61	2.65	63.59	28.93		2.22799	0.47352	0.00571764	0.00134395	0.473557
973	973		[3443, 3798]	61.48	-44.27	2.11	6.66	4.92	7.63	51.9		3.71608	0.283902	0.00342804	0.00134395	0.283926
1057	1057		[186, 3569]	44.31	-93.15	2.11	7.86	2.72	-87.58	5.57		3.15478	0.334414	0.00403796	0.00134395	0.334441
1104	1104		[2376, 3230]	80.38	-144.71	2.11	13.22	5.54	-5.15	40.44		4.24905	0.248291	0.00299805	0.00134395	0.248313
1243	1243		[2428, 3467]	436.39	-46.2	2.11	21.66	11.18	-13.74	32.46		9.90045	0.106561	0.00128669	0.00134395	0.106577
53	53		[1797, 1405]	65.34	-60.85	2.12	10.16	6.52	-11.23	49.62		3.81288	0.278005	0.003341	0.00135032	0.278028	7871.9
137	137		[1432, 2501]	47.12	-136.32	2.12	11.12	6.64	73.79	30.11		3.23792	0.32737	0.00393427	0.00135032	0.327397
245	245		[2556, 3248]	358.05	-149.76	2.12	16.05	13.52	40.5	10.26		8.92557	0.11876	0.00142723	0.00135032	0.118776
278	278	FoilHole_21830261_Data_21829764_21829765_20200122_1117.tif	[1135, 417]	45.06	-148.57	2.12	13.51	5.73	26.41	5.02		3.16636	0.33477	0.00402319	0.00135032	0.334797
301	301	FoilHole_21833526_Data_21829764_21829765_20200122_1749.tif	[3559, 394]	40.52	-96.18	2.12	6.03	3.84	40.02	43.8		3.00261	0.353026	0.00424259	0.00135032	0.353054
326	326	FoilHole_21832456_Data_21829764_21829765_20200122_1344.tif	[3492, 448]	154.92	-98.15	2.12	10.71	8.9	-6.14	87.99		5.87108	0.180546	0.00216976	0.00135032	0.180564
430	430	FoilHole_21832636_Data_21829764_21829765_20200122_1532.tif	[2738, 1130]	327.74	-164.72	2.12	23.57	10.89	36.58	21.3		8.53943	0.12413	0.00149177	0.00135032	0.124146
457	457		[340, 831]	129.95	-114.77	2.12	11.34	6.7	84.71	19.48		5.37715	0.19713	0.00236907	0.00135032	0.197149
466	466		[535, 1089]	43.79	-169.66	2.12	5.85	5.2	1.36	8.98		3.12142	0.339589	0.00408111	0.00135032	0.339617
475	475		[2793, 1269]	25.42	-159.96	2.12	14.86	3.44	14.48	5.56		2.37822	0.445712	0.00535647	0.00135032	0.445746
488	488		[2665, 1690]	821.68	-38.6	2.12	30.76	21.01	-36.01	2.59		13.5212	0.0783954	0.000942139	0.00135032	0.0784127
500	500	FoilHole_21830386_Data_21829764_21829765_20200122_1238.tif	[2114, 330]	78.34	-98.99	2.12	11.89	7.34	-47.52	51.47		4.17499	0.253893	0.00305123	0.00135032	0.253914
513	513		[3307, 3369]	220.2	-170.12	2.12	10.66	9.98	-20.52	30.4		6.99959	0.151437	0.00181994	0.00135032	0.151454
520	520	FoilHole_21830240_Data_21829764_21829765_20200122_1100.tif	[1198, 1018]	405.45	-140.11	2.12	24.13	12.02	47.17	7.28		9.49801	0.111602	0.00134121	0.00135032	0.111619
536	536		[2555, 2078]	47.63	-111.61	2.12	14.51	4.76	55.51	12.88		3.2554	0.325613	0.00391314	0.00135032	0.325639
540	540	FoilHole_21833461_Data_21829764_21829765_20200122_1706.tif	[3552, 427]	150.1	-135.9	2.12	13.48	6.69	26.6	17.5		5.77902	0.183422	0.00220433	0.00135032	0.18344
585	585	FoilHole_21832582_Data_21829764_21829765_20200122_1507.tif	[936, 366]	70.43	-122.81	2.12	11.94	6.87	-4.59	61.78		3.95861	0.267771	0.00321801	0.00135032	0.267793
588	588	FoilHole_21836432_Data_21829764_21829765_20200123_0122.tif	[1162, 2973]	278.37	-77.54	2.12	16.75	11.51	48.15	54.31		7.87001	0.134688	0.00161866	0.00135032	0.134705
604	604		[2006, 3414]	691.71	-95	2.12	34.17	16.19	5.85	79.15		12.4058	0.0854436	0.00102684	0.00135032	0.0854605
656	656		[3530, 859]	283.3	-102.18	2.12	18.42	8.83	71.8	6.02		7.9394	0.133511	0.00160451	0.00135032	0.133528
762	762		[2362, 669]	116.37	-75.51	2.12	10.02	7.18	44.2	60.29		5.08844	0.208315	0.00250349	0.00135032	0.208335
799	799		[3247, 360]	45.43	-21.37	2.12	8.62	3.38	-27.79	6.42		3.17933	0.333404	0.00400677	0.00135032	0.33343
912	912		[1232, 3146]	16.42	-122.3	2.12	10.98	4	39.52	18.18		1.9114	0.554568	0.00666469	0.00135032	0.55461
976	976	FoilHole_21830410_Data_21829764_21829765_20200122_1248.tif	[771, 1032]	515.39	-133.42	2.12	19.45	14.02	-81.8	51.62		10.7086	0.098986	0.00118959	0.00135032	0.0990023
1014	1014	FoilHole_21830334_Data_21829764_21829765_20200122_1209.tif	[1453, 1674]	1145.83	-91.5	2.12	28.04	22.11	45.67	42.83		15.967	0.0663868	0.000797822	0.00135032	0.0664053
1129	1129	FoilHole_21833785_Data_21829764_21829765_20200122_1840.tif	[1875, 1671]	1305.98	-85.6	2.12	35.71	19.33	42.58	51.82		17.0464	0.0621833	0.000747305	0.00135032	0.0622024
1161	1161	FoilHole_21836421_Data_21829764_21829765_20200123_0121.tif	[1471, 744]	262.95	-72	2.12	15.6	8.95	11.45	83.45		7.64893	0.138581	0.00166544	0.00135032	0.138598
1190	1190		[3569, 3198]	178.41	-156.45	2.12	13.73	9.58	71.13	47.58		6.30048	0.168241	0.00202189	0.00135032	0.168259
28	28	FoilHole_21833528_Data_21829764_21829765_20200122_1751.tif	[330, 2533]	19.49	-114.11	2.13	11.51	2.42	67.42	1.53		2.07265	0.513835	0.00614616	0.00135669	0.513873	3963.63
81	81		[2341, 3515]	131.91	-96.96	2.13	10.58	7.48	52.77	30.27		5.39212	0.197511	0.0023625	0.00135669	0.197529
92	92		[1887, 2906]	82.09	-124.71	2.13	12.94	7.96	67.11	11.82		4.25369	0.250371	0.00299478	0.00135669	0.250393
116	116		[1993, 3195]	42.63	-106.09	2.13	6.35	3.46	59.31	14.6		3.06534	0.347433	0.00415578	0.00135669	0.347461
132	132	FoilHole_21830381_Data_21829764_21829765_20200122_1234.tif	[3239, 732]	37.09	-90.74	2.13	11.66	2.86	-76.82	13.92		2.85923	0.372478	0.00445535	0.00135669	0.372507
213	213	FoilHole_21836305_Data_21829764_21829765_20200123_0048.tif	[510, 399]	127.58	-33.36	2.13	10.06	6.83	-44.96	11.6		5.30288	0.200834	0.00240225	0.00135669	0.200853
273	273	FoilHole_21832465_Data_21829764_21829765_20200122_1351.tif	[3706, 1352]	104.88	-174.06	2.13	8.11	6.03	-75.9	81.84		4.80803	0.221505	0.0026495	0.00135669	0.221525
359	359		[3793, 2486]	38.39	-12.4	2.13	9.28	3.59	66.7	79.1		2.9089	0.366117	0.00437926	0.00135669	0.366146
465	465	FoilHole_21832663_Data_21829764_21829765_20200122_1544.tif	[1675, 850]	634.12	-82.5	2.13	25.21	18.35	6.07	88.57		11.8224	0.0900831	0.00107752	0.00135669	0.0900998
495	495		[1269, 3830]	27.5	-31.93	2.13	13.11	2.34	-7.32	24.61		2.46199	0.432576	0.00517421	0.00135669	0.43261
508	508		[942, 2811]	378.19	-45.73	2.13	21.65	13.64	42.78	88.51		9.1301	0.116647	0.00139526	0.00135669	0.116663
554	554	FoilHole_21830293_Data_21829764_21829765_20200122_1142.tif	[754, 508]	122.19	-172.81	2.13	14.24	6.21	18.05	10.86		5.18965	0.205216	0.00245466	0.00135669	0.205235
684	684		[3583, 2075]	100.71	-84.4	2.13	13	8.22	63.18	32.42		4.71147	0.226044	0.00270379	0.00135669	0.226064
793	793		[3180, 2817]	548.86	-73.82	2.13	19.66	14.87	76.45	29.73		10.9989	0.0968274	0.00115819	0.00135669	0.0968439
967	967	FoilHole_21832661_Data_21829764_21829765_20200122_1542.tif	[1046, 971]	62.87	-93.33	2.13	14.01	7.15	52.37	34.3		3.72256	0.286093	0.00342207	0.00135669	0.286117
969	969		[1497, 2943]	471.28	-171.45	2.13	21.62	16.33	69.13	60.58		10.192	0.104494	0.00124989	0.00135669	0.10451
1101	1101	FoilHole_21836362_Data_21829764_21829765_20200123_0109.tif	[694, 2149]	793.08	-97.18	2.13	27.26	14.63	80.68	2.14		13.2214	0.080551	0.000963499	0.00135669	0.0805681
1139	1139		[674, 794]	240.77	-90.8	2.13	14.37	9.28	78.74	10.46		7.28487	0.146193	0.00174867	0.00135669	0.14621
150	150		[728, 1955]	490.3	-172.74	2.14	18.1	16.19	87.88	80.62		10.3471	0.103411	0.00123116	0.00136306	0.103427	6839.79
165	165		[1366, 3493]	370.92	-52.4	2.14	15.97	9.85	12.99	65.39		8.99967	0.118893	0.00141548	0.00136306	0.11891
169	169	FoilHole_21830273_Data_21829764_21829765_20200122_1126.tif	[397, 251]	34.98	-172.07	2.14	5.91	4.47	64.97	57.04		2.76373	0.387157	0.00460929	0.00136306	0.387187
242	242	FoilHole_21830438_Data_21829764_21829765_20200122_1300.tif	[2551, 597]	256.82	-22	2.14	26.67	8.68	12.79	34.79		7.4886	0.142884	0.0017011	0.00136306	0.1429
271	271		[1691, 1444]	173.76	-43.18	2.14	27.1	11.6	-54.08	10.9		6.15972	0.173709	0.00206809	0.00136306	0.173727
375	375		[1918, 3295]	523	-92.78	2.14	26.94	11.55	-24.52	68.26		10.6865	0.100126	0.00119205	0.00136306	0.100142
417	417	FoilHole_21832634_Data_21829764_21829765_20200122_1530.tif	[3402, 684]	214.89	-149.89	2.14	14.83	12.09	23.3	6.81		6.85006	0.156203	0.00185967	0.00136306	0.15622
441	441	FoilHole_21830317_Data_21829764_21829765_20200122_1159.tif	[3741, 3466]	38.51	-91.39	2.14	7.88	4.02	81.7	6.91		2.89983	0.368987	0.00439296	0.00136306	0.369015
559	559		[890, 1539]	205.96	-169.77	2.14	17.54	9.03	-1.82	12.05		6.70622	0.159553	0.00189956	0.00136306	0.159571
606	606		[627, 3153]	36.75	-171.32	2.14	9.76	2.81	-32.97	41.65		2.83279	0.377719	0.00449692	0.00136306	0.377748
658	658		[2556, 1253]	74.39	-100.89	2.14	12.03	5.13	44.92	34.19		4.03036	0.265485	0.00316073	0.00136306	0.265507
659	659		[1744, 1759]	27.42	-100.93	2.14	11.66	2.45	67.42	11.65		2.44692	0.437284	0.00520608	0.00136306	0.437317
660	660		[2006, 3272]	186.53	-112.88	2.14	17.07	7.96	26.39	40.73		6.38206	0.167658	0.00199604	0.00136306	0.167675
687	687		[2358, 2522]	29.34	-121.29	2.14	6.85	3.95	60.02	1.31		2.53114	0.422734	0.00503285	0.00136306	0.422766
704	704	FoilHole_21830468_Data_21829764_21829765_20200122_1311.tif	[2532, 1066]	575.08	-168.29	2.14	24.28	12.91	-8.07	19.78		11.206	0.0954846	0.00113679	0.00136306	0.0955011
705	705		[664, 524]	53.48	-6.18	2.14	8.38	4.97	-75.51	69.33		3.41729	0.313114	0.00372776	0.00136306	0.313139
735	735	FoilHole_21832591_Data_21829764_21829765_20200122_1514.tif	[803, 1270]	41.13	-172.4	2.14	9.64	5.29	41.12	33.52		2.99685	0.357041	0.00425074	0.00136306	0.357069
741	741		[3735, 3194]	152.17	-138.99	2.14	11.76	6.38	84.39	43.38		5.76436	0.185624	0.00220994	0.00136306	0.185642
794	794		[414, 3407]	29.81	-57.21	2.14	7.26	3.95	-28.59	28.62		2.55133	0.419389	0.00499302	0.00136306	0.41942
806	806	FoilHole_21832635_Data_21829764_21829765_20200122_1531.tif	[1145, 758]	607.63	-118.71	2.14	21.1	14.64	4.67	56.62		11.5188	0.0928919	0.00110592	0.00136306	0.0929085
818	818		[606, 1436]	354.6	-68.72	2.14	19.78	8.07	-73.98	5.26		8.79945	0.121598	0.00144769	0.00136306	0.121615
861	861		[731, 797]	131.72	-88.47	2.14	11.82	8.76	-10.26	78.21		5.36305	0.199513	0.0023753	0.00136306	0.199532
876	876	FoilHole_21830279_Data_21829764_21829765_20200122_1131.tif	[775, 1045]	491.76	-100.33	2.14	19.47	13.35	-82.96	17.37		10.3625	0.103257	0.00122933	0.00136306	0.103274
935	935	FoilHole_21832583_Data_21829764_21829765_20200122_1508.tif	[855, 1193]	445.27	-127.81	2.14	23.37	14.5	83.24	31.05		9.86048	0.108514	0.00129191	0.00136306	0.10853
992	992	FoilHole_21833431_Data_21829764_21829765_20200122_1646.tif	[2624, 1385]	34.8	-162.67	2.14	12.75	2.77	6.41	10.92		2.75661	0.388157	0.0046212	0.00136306	0.388187
997	997		[1262, 2559]	137.05	-10.03	2.14	13.55	8.34	-4.51	5.52		5.47048	0.195595	0.00232865	0.00136306	0.195614
1012	1012		[2343, 3606]	123.61	-92.13	2.14	10.84	8.19	-50.91	41.22		5.19533	0.205954	0.00245198	0.00136306	0.205973
1088	1088	FoilHole_21832646_Data_21829764_21829765_20200122_1539.tif	[2407, 1477]	449.61	-166.85	2.14	20.01	12.94	58.96	45.81		9.90842	0.107989	0.00128566	0.00136306	0.108005
1112	1112		[3182, 3242]	267.22	-89.34	2.14	16.34	14.16	-3.94	85.4		7.63872	0.140076	0.00166767	0.00136306	0.140092
1216	1216	FoilHole_21830292_Data_21829764_21829765_20200122_1142.tif	[3218, 823]	141.82	-12.08	2.14	17.35	7.84	-51.54	39.46		5.56487	0.192278	0.00228916	0.00136306	0.192296
1219	1219		[767, 1166]	139.46	-168.23	2.14	12.96	10.5	-84.94	83.29		5.51837	0.193898	0.00230844	0.00136306	0.193916
52	52	FoilHole_21830230_Data_21829764_21829765_20200122_1025.tif	[3273, 294]	67.88	-115.75	2.15	8.67	5.04	18.69	45.56		3.83206	0.280528	0.00332428	0.00136943	0.280551	5423.32
106	106		[1738, 3475]	262.34	-45.35	2.15	13.25	11.61	-33.59	11.76		7.53345	0.142697	0.00169097	0.00136943	0.142714
145	145		[1291, 2531]	118.4	-175.47	2.15	16.16	13.12	18.72	14.19		5.06101	0.212408	0.00251706	0.00136943	0.212427
217	217	FoilHole_21830436_Data_21829764_21829765_20200122_1258.tif	[1987, 480]	60.69	-46.83	2.15	7.26	5.54	-27.23	19.6		3.62343	0.29668	0.00351569	0.00136943	0.296704
219	219		[1666, 1447]	45.92	-10.65	2.15	14.99	4.34	-36.22	25.57		3.15183	0.341072	0.00404174	0.00136943	0.341099
312	312		[1910, 3323]	47.79	-82.03	2.15	6.95	2.93	64.27	33.7		3.21536	0.334332	0.00396187	0.00136943	0.334359
486	486		[513, 3717]	102.17	-38.77	2.15	10.64	4.6	-6.27	32.5		4.70136	0.228657	0.00270961	0.00136943	0.228678
542	542		[2887, 2976]	705.45	-107.36	2.15	22.92	16.68	-9.23	81.87		12.3536	0.0870189	0.00103118	0.00136943	0.0870358
574	574		[3558, 2513]	195.85	-104.03	2.15	15.97	8.63	-78.72	25.31		6.50914	0.165152	0.00195707	0.00136943	0.16517
618	618		[3522, 1482]	268.18	-6.39	2.15	13.95	9.25	76.95	83.34		7.61684	0.141135	0.00167246	0.00136943	0.141151
742	742	FoilHole_21830316_Data_21829764_21829765_20200122_1158.tif	[3267, 2816]	843.33	-127.78	2.15	19.98	16.15	-64.61	63.17		13.507	0.0795881	0.000943127	0.00136943	0.0796055
781	781		[3310, 3478]	55.45	-164.6	2.15	12.01	3.81	27.79	12.39		3.46348	0.310382	0.00367805	0.00136943	0.310407
875	875	FoilHole_21830419_Data_21829764_21829765_20200122_1254.tif	[3033, 1280]	715.86	-98.24	2.15	23.29	18.72	30.1	51.66		12.4444	0.0863839	0.00102366	0.00136943	0.0864008
880	880		[877, 2695]	199.82	-11.21	2.15	24.22	8.14	-66.31	55.1		6.57478	0.163504	0.00193753	0.00136943	0.163521
908	908	FoilHole_21832758_Data_21829764_21829765_20200122_1603.tif	[1877, 730]	26.18	-144.74	2.15	19.03	2.47	45.6	10.34		2.37983	0.451712	0.00535284	0.00136943	0.451746
920	920		[1463, 2154]	199.45	-27.98	2.15	17.73	9.42	-56.95	28.97		6.56869	0.163655	0.00193933	0.00136943	0.163672
927	927		[3256, 336]	83.77	-165.4	2.15	14.9	4.91	1.43	13.17		4.25702	0.252524	0.00299243	0.00136943	0.252545
946	946		[1207, 2297]	408.36	-133.9	2.15	20.92	16.17	66.48	20.38		9.39903	0.114373	0.00135534	0.00136943	0.11439
970	970		[2198, 3367]	73.44	-10.06	2.15	11.11	8.27	-65.05	54.99		3.98591	0.2697	0.00319597	0.00136943	0.269722
1097	1097	FoilHole_21832595_Data_21829764_21829765_20200122_1518.tif	[3096, 1770]	669.59	-141.95	2.15	22.27	14.8	68.43	30.38		12.0356	0.0893187	0.00105843	0.00136943	0.0893355
1128	1128		[3610, 365]	96.19	-111.65	2.15	8.61	5.67	51.04	17.31		4.5617	0.235658	0.00279257	0.00136943	0.235678
1177	1177		[3401, 3782]	85.14	-16.25	2.15	11.36	4.46	23.57	39.82		4.29169	0.250484	0.00296826	0.00136943	0.250505
1181	1181		[3649, 882]	41.92	-55.12	2.15	8.51	3.83	-43.75	11.37		3.01143	0.356974	0.00423017	0.00136943	0.357001
1228	1228		[2261, 3232]	50.15	-42.95	2.15	9.12	7.61	0.08	43.03		3.2938	0.326371	0.00386753	0.00136943	0.326397
26	26		[1737, 433]	27.73	-90.49	2.16	7.06	3.1	27.19	62.32		2.43793	0.442999	0.00522527	0.0013758	0.443032	4032.41
63	63		[3539, 3142]	49.57	-164.43	2.16	6.56	4.95	10.12	5.45		3.25954	0.331336	0.00390818	0.0013758	0.331361
110	110	FoilHole_21830389_Data_21829764_21829765_20200122_1240.tif	[2690, 2511]	37.55	-128.73	2.16	7.43	5.24	34.12	17.15		2.83695	0.380691	0.00449034	0.0013758	0.38072
186	186		[2888, 3128]	50.24	-87.07	2.16	7.65	4.25	-35.26	51.81		3.28149	0.329119	0.00388203	0.0013758	0.329145
221	221	FoilHole_21836278_Data_21829764_21829765_20200123_0033.tif	[2432, 1368]	233.97	-94.66	2.16	16.14	10.62	26.23	59.11		7.08152	0.15251	0.00179889	0.0013758	0.152526
308	308	FoilHole_21833436_Data_21829764_21829765_20200122_1650.tif	[487, 2675]	99.18	-19.68	2.16	10.75	8.26	71.57	88.75		4.61061	0.234242	0.00276294	0.0013758	0.234263
374	374		[485, 1947]	191.82	-19.48	2.16	14.71	8.71	-84.39	64.91		6.412	0.168434	0.00198672	0.0013758	0.168452
485	485		[2017, 2179]	770.77	-115.46	2.16	29.67	11.98	57.12	7.42		12.8531	0.0840263	0.00099111	0.0013758	0.0840434
523	523	FoilHole_21830295_Data_21829764_21829765_20200122_1144.tif	[2871, 419]	199.46	-81.87	2.16	11.58	8.22	2.26	84.13		6.53844	0.165177	0.0019483	0.0013758	0.165194
631	631		[1463, 1798]	47.1	-165.6	2.16	11.88	6.7	-56.15	70.55		3.17729	0.339912	0.00400935	0.0013758	0.339939
663	663	FoilHole_21833646_Data_21829764_21829765_20200122_1826.tif	[2030, 351]	200.15	-160	2.16	18.1	10.28	0.26	19.74		6.54974	0.164892	0.00194494	0.0013758	0.164909
777	777		[1226, 1644]	75.81	-23.28	2.16	14.86	5.84	-38.4	15.12		4.03097	0.267926	0.00316025	0.0013758	0.267948
822	822	FoilHole_21832517_Data_21829764_21829765_20200122_1431.tif	[2972, 1565]	17.53	-12.76	2.16	10.67	2.65	7.07	19.83		1.93837	0.557168	0.00657193	0.0013758	0.557209
917	917		[1126, 1827]	44.11	-26.17	2.16	10.69	4.1	-16.24	9.93		3.07479	0.351244	0.00414301	0.0013758	0.351271
995	995	FoilHole_21830509_Data_21829764_21829765_20200122_1321.tif	[1048, 705]	292.46	-12.35	2.16	14.66	9.97	-21.87	9.52		7.91734	0.136409	0.00160898	0.0013758	0.136426
1030	1030		[2627, 3737]	83.19	-159.46	2.16	11.02	6.23	10.95	9.59		4.22262	0.255765	0.00301681	0.0013758	0.255787
1137	1137	FoilHole_21830256_Data_21829764_21829765_20200122_1113.tif	[3341, 688]	263.34	-145.98	2.16	13.58	11.99	-1.35	35.37		7.51285	0.143754	0.00169561	0.0013758	0.14377
1200	1200		[1657, 2638]	97.46	-50.21	2.16	18.67	5.29	-27.41	22.8		4.57046	0.2363	0.00278722	0.0013758	0.236321
1201	1201	FoilHole_21830477_Data_21829764_21829765_20200122_1313.tif	[2366, 1485]	1250.97	-111.29	2.16	26.14	21.57	-19.11	87.82		16.3746	0.065956	0.000777966	0.0013758	0.0659749
64	64	FoilHole_21832638_Data_21829764_21829765_20200122_1533.tif	[1707, 1336]	321.8	-152.42	2.17	18.6	14.65	-88.54	63.88		8.26672	0.131249	0.00154098	0.00138217	0.131265	4533.1
79	79		[1567, 2908]	84.73	-149.7	2.17	14.84	7.48	51.05	20.75		4.24188	0.255783	0.00300311	0.00138217	0.255804
88	88		[636, 1048]	50.84	-163.69	2.17	8.38	4.3	-58.59	74.9		3.28581	0.330207	0.00387692	0.00138217	0.330233
262	262		[437, 2888]	55.15	-159.84	2.17	7.13	3.57	48.01	27.85		3.42226	0.317042	0.00372235	0.00138217	0.317067
339	339		[3426, 1568]	104.86	-15.34	2.17	15.18	7.93	13.94	29.28		4.71895	0.229924	0.00269951	0.00138217	0.229944
501	501		[1922, 1825]	25.9	-166.97	2.17	8.1	4.93	57.22	44.19		2.34526	0.462636	0.00543175	0.00138217	0.46267
529	529	FoilHole_21830250_Data_21829764_21829765_20200122_1108.tif	[1452, 2259]	569.91	-80.54	2.17	26.24	12.58	-71.98	8.56		11.0013	0.0986248	0.00115794	0.00138217	0.0986413
601	601		[1078, 1008]	28.05	-86.72	2.17	8.89	2.65	-41.56	45.16		2.44066	0.444552	0.00521944	0.00138217	0.444585
760	760		[2103, 3656]	40.71	-130.82	2.17	8.41	4.38	33.34	15.84		2.94029	0.369011	0.00433251	0.00138217	0.369039
881	881		[346, 2618]	48.78	-81.75	2.17	6.85	3.79	87.97	10.28		3.21856	0.337108	0.00395794	0.00138217	0.337134
930	930	FoilHole_21830510_Data_21829764_21829765_20200122_1322.tif	[2337, 1807]	1569.14	-113.79	2.17	28.92	22.74	-7.36	73.57		18.2545	0.0594372	0.000697845	0.00138217	0.0594574
978	978		[3137, 3279]	89.95	-102.28	2.17	12.36	4.88	-71.75	30.53		4.3706	0.24825	0.00291467	0.00138217	0.248271
1009	1009		[916, 2231]	311.31	-68.21	2.17	16.77	10.46	-44.62	23.59		8.13087	0.133442	0.00156673	0.00138217	0.133458
1120	1120	FoilHole_21830268_Data_21829764_21829765_20200122_1122.tif	[2014, 982]	967.7	-147.16	2.17	34.91	15.21	-14.12	46.96		14.3354	0.0756866	0.000888627	0.00138217	0.0757045
1240	1240		[1007, 1256]	264.27	-41.88	2.17	19.96	7.87	-45.82	3.94		7.49142	0.144832	0.00170046	0.00138217	0.144849
146	146		[1236, 2729]	86.34	-92.89	2.18	15.19	5.76	-58.16	34.73		4.26235	0.255727	0.00298869	0.00138853	0.255748	2199.58
147	147		[2519, 2757]	34.56	-86.98	2.18	7.63	4.11	-49.11	37.87		2.69669	0.4042	0.00472389	0.00138853	0.40423
209	209	FoilHole_21830219_Data_21829764_21829765_20200122_1016.tif	[398, 468]	68.79	-170.93	2.18	9.94	4.79	31.84	22.77		3.80458	0.286497	0.0033483	0.00138853	0.28652
331	331	FoilHole_21832487_Data_21829764_21829765_20200122_1409.tif	[2960, 1148]	472.86	-93.26	2.18	18.76	16.03	-28.14	65.12		9.97493	0.109274	0.00127709	0.00138853	0.10929
440	440	FoilHole_21833390_Data_21829764_21829765_20200122_1613.tif	[1234, 3202]	40.73	-41.41	2.18	8.49	3.62	-14.44	26.97		2.92753	0.372328	0.00435141	0.00138853	0.372356
446	446	FoilHole_21830345_Data_21829764_21829765_20200122_1218.tif	[3728, 352]	60.96	-150.68	2.18	6.36	4.62	37.62	8.3		3.58151	0.304341	0.00355684	0.00138853	0.304365
464	464	FoilHole_21833497_Data_21829764_21829765_20200122_1735.tif	[3123, 3305]	30.64	-132.21	2.18	5.17	4.16	82.96	35.17		2.53915	0.429278	0.00501698	0.00138853	0.42931
494	494		[3138, 3620]	30.26	-29.9	2.18	10.57	2.79	-40.72	10.82		2.52335	0.431965	0.00504838	0.00138853	0.431997
590	590		[1114, 3499]	390.17	-157.64	2.18	16.23	11.55	-4.66	27.02		9.06088	0.120297	0.00140592	0.00138853	0.120314
605	605		[503, 2432]	40.08	-7.28	2.18	7.44	5.43	24.2	31.48		2.90407	0.375335	0.00438655	0.00138853	0.375363
896	896		[1487, 3375]	451.8	-34.63	2.18	20.91	9.71	-7.79	26.84		9.75027	0.111792	0.00130651	0.00138853	0.111808
1020	1020		[2955, 3538]	65.74	-156.37	2.18	6.25	5.49	77.46	53.83		3.71928	0.293068	0.00342509	0.00138853	0.293091
1029	1029		[3696, 1825]	113.51	-140.46	2.18	12.74	5.22	84.48	44.94		4.88721	0.223031	0.00260657	0.00138853	0.223051
1074	1074	FoilHole_21830283_Data_21829764_21829765_20200122_1134.tif	[2695, 1850]	232.95	-108.95	2.18	17.01	10.37	60.43	10.62		7.00124	0.155687	0.00181951	0.00138853	0.155704
1237	1237		[3537, 756]	80.19	-172.77	2.18	10.32	5.69	-27.82	35.05		4.10775	0.265352	0.00310118	0.00138853	0.265374
0	0	FoilHole_21832501_Data_21829764_21829765_20200122_1419.tif	[3613, 446]	60.72	-171.01	2.19	6.67	4.33	83.64	74.65		3.55813	0.307746	0.00358021	0.0013949	0.30777	4628.81
125	125		[754, 2234]	127.3	-33.34	2.19	18.06	6.79	-40.78	7.44		5.15193	0.212542	0.00247264	0.0013949	0.212561
218	218		[1885, 1178]	84.91	-96.14	2.19	9.19	6.13	21.9	61.96		4.20761	0.260243	0.00302758	0.0013949	0.260264
383	383	FoilHole_21830444_Data_21829764_21829765_20200122_1303.tif	[1198, 1619]	738.3	-126.7	2.19	27.69	15.15	-70.06	56.64		12.4072	0.0882555	0.00102673	0.0013949	0.0882725
443	443		[3280, 2212]	190.13	-143.59	2.19	13.74	7.91	13.23	23.18		6.29624	0.173913	0.00202325	0.0013949	0.173931
458	458		[3693, 884]	35.19	-6.84	2.19	6.41	4.04	53.97	60.81		2.70873	0.404249	0.00470289	0.0013949	0.404278
535	535		[1173, 1885]	320.98	-11.38	2.19	21.68	12.78	-63.63	52.25		8.18078	0.13385	0.00155717	0.0013949	0.133867
555	555		[3410, 888]	378.15	-96.38	2.19	16.36	10.89	58	25.62		8.87949	0.123318	0.00143464	0.0013949	0.123334
576	576	FoilHole_21833400_Data_21829764_21829765_20200122_1621.tif	[2035, 393]	151.86	-9.55	2.19	16.93	5.01	-16.08	6.53		5.62701	0.194597	0.00226388	0.0013949	0.194615
579	579	FoilHole_21830362_Data_21829764_21829765_20200122_1225.tif	[2916, 658]	209.29	-102.13	2.19	17.1	8.36	-32.61	69.52		6.60587	0.165762	0.00192841	0.0013949	0.165779
808	808	FoilHole_21833389_Data_21829764_21829765_20200122_1612.tif	[398, 2289]	103.6	-160.38	2.19	8.94	5.2	-64.63	84.25		4.64768	0.235602	0.00274091	0.0013949	0.235622
923	923		[3054, 3290]	83.55	-37.19	2.19	15.19	6.05	-62.35	25.16		4.17378	0.262352	0.00305212	0.0013949	0.262374
1053	1053		[979, 1631]	812.41	-113.8	2.19	29.3	21.24	-57.8	56		13.015	0.0841338	0.000978784	0.0013949	0.0841511
1103	1103	FoilHole_21833501_Data_21829764_21829765_20200122_1739.tif	[2002, 1556]	160.96	-129.08	2.19	13.67	11.2	71.82	20.9		5.79315	0.189016	0.00219895	0.0013949	0.189034
1183	1183	FoilHole_21832695_Data_21829764_21829765_20200122_1551.tif	[767, 1478]	191.04	-97.19	2.19	16.92	8.64	-58.3	38.89		6.31129	0.173499	0.00201842	0.0013949	0.173516
1241	1241		[1188, 702]	122.71	-136.2	2.19	11.47	5.93	45.09	1.29		5.0582	0.21648	0.00251846	0.0013949	0.216499
1245	1245	FoilHole_21830277_Data_21829764_21829765_20200122_1130.tif	[1005, 2051]	857.71	-92.21	2.19	30.9	15.45	-67.13	25.08		13.3729	0.0818819	0.000952586	0.0013949	0.0818993
30	30	FoilHole_21836403_Data_21829764_21829765_20200123_0117.tif	[2459, 472]	109.51	-163.44	2.2	15.57	6.67	34.12	17.56		4.75668	0.231254	0.0026781	0.00140127	0.231273	2044.56
151	151		[890, 2497]	35.53	-93.47	2.2	6.49	5.78	-11.74	81.73		2.70941	0.405992	0.0047017	0.00140127	0.406022
184	184		[3608, 2727]	237.07	-166.23	2.2	19.53	9.25	79.69	65.92		6.99867	0.157173	0.00182018	0.00140127	0.157189
280	280		[3716, 874]	45.48	-152.75	2.2	8.69	3.63	83.49	56.24		3.0654	0.358844	0.00415569	0.00140127	0.35887
467	467		[2786, 2120]	63.75	-25.44	2.2	11.44	4.67	-27.13	1.69		3.62925	0.303093	0.00351005	0.00140127	0.303116
478	478		[348, 3552]	21.72	-144.97	2.2	6.82	5.23	75.49	40.46		2.1184	0.519261	0.00601344	0.00140127	0.519297
517	517		[2975, 2008]	39.82	-89.57	2.2	8.54	5.46	83.22	7.21		2.86832	0.383499	0.00444122	0.00140127	0.383528
610	610		[3604, 2502]	160.38	-94.29	2.2	14.15	7.65	81.72	3.99		5.75642	0.191091	0.00221298	0.00140127	0.191109
662	662		[2165, 2922]	69.98	-38.12	2.2	11.54	3.11	-53.41	15.29		3.80246	0.289287	0.00335016	0.00140127	0.289309
833	833		[3545, 2567]	284.28	-112.91	2.2	21.86	9.76	86.76	19.67		7.66391	0.14353	0.00166219	0.00140127	0.143546
838	838	FoilHole_21830359_Data_21829764_21829765_20200122_1223.tif	[1636, 922]	277.38	-103.42	2.2	17.89	12.13	-83.31	20.11		7.57033	0.145304	0.00168273	0.00140127	0.145321
877	877		[2243, 868]	165.05	-96.06	2.2	11.57	8.03	-57.15	38.91		5.83963	0.188368	0.00218145	0.00140127	0.188386
914	914		[3351, 3473]	28.33	-173.06	2.2	9.68	3.71	-11.74	18.68		2.41936	0.454666	0.00526538	0.00140127	0.454698
952	952		[3350, 1550]	24.56	-7.52	2.2	7.75	4.75	-7.17	0.35		2.25264	0.488316	0.00565508	0.00140127	0.488351
1034	1034		[2499, 2490]	52.33	-53.44	2.2	15.72	5.55	-66.88	13.44		3.28816	0.334534	0.00387416	0.00140127	0.334559
1036	1036		[2519, 3367]	63.41	-67.86	2.2	11.19	5.61	-60.79	7.07		3.61956	0.303904	0.00351944	0.00140127	0.303928
1043	1043		[2816, 3628]	141.25	-82.92	2.2	13.85	7.92	2.48	85.4		5.40221	0.20362	0.00235808	0.00140127	0.203639
1081	1081		[3514, 2763]	56.52	-68.16	2.2	6.34	4.8	-43	25.16		3.41726	0.321895	0.00372779	0.00140127	0.32192
1135	1135	FoilHole_21830254_Data_21829764_21829765_20200122_1111.tif	[654, 1535]	118.83	-69.13	2.2	13.12	8.57	74.74	36.13		4.95496	0.222	0.00257093	0.00140127	0.222019
1152	1152		[3063, 458]	49.38	-75.43	2.2	8.72	5.21	-9.4	66.03		3.19413	0.344382	0.0039882	0.00140127	0.344407
72	72		[1456, 3347]	163.39	-12.66	2.21	17.94	8.82	-13.3	0.64		5.7839	0.191048	0.00220247	0.00140764	0.191066	2678.59
274	274		[2476, 1253]	37.93	-16.73	2.21	11.36	5.2	-27.74	11.01		2.78676	0.396518	0.00457121	0.00140764	0.396547
324	324		[409, 1369]	136.33	-161.3	2.21	15.14	7.14	86.07	67.37		5.28328	0.20915	0.00241116	0.00140764	0.209169
368	368	FoilHole_21830448_Data_21829764_21829765_20200122_1306.tif	[2855, 1096]	711.29	-107.58	2.21	19.84	14.7	16.44	55.98		12.0679	0.0915654	0.0010556	0.00140764	0.0915823
407	407		[1188, 2811]	51.72	-77.11	2.21	18.79	2.73	-63.68	13.43		3.25415	0.339567	0.00391465	0.00140764	0.339592
449	449	FoilHole_21832723_Data_21829764_21829765_20200122_1558.tif	[3646, 3853]	47.77	-29.97	2.21	6.2	4.56	24.07	54.04		3.12741	0.353327	0.00407329	0.00140764	0.353353
701	701		[1843, 3607]	64.52	-96.85	2.21	8.21	3.63	46.63	36.52		3.63459	0.304024	0.0035049	0.00140764	0.304047
819	819	FoilHole_21832637_Data_21829764_21829765_20200122_1533.tif	[3185, 1353]	52.8	-34.21	2.21	9.83	2.97	-33.79	0.42		3.28795	0.336076	0.00387441	0.00140764	0.336101
834	834		[984, 3187]	523.72	-111.5	2.21	16.82	13.62	34.39	34.11		10.3552	0.10671	0.00123019	0.00140764	0.106726
918	918		[1243, 2780]	59.91	-15.58	2.21	18.29	9.68	-27.86	12.28		3.50233	0.315504	0.00363725	0.00140764	0.315528
1015	1015		[3643, 3224]	206.8	-149.76	2.21	13.54	7.64	-89.88	59.88		6.50703	0.169816	0.00195771	0.00140764	0.169833
1039	1039		[3338, 2565]	145.64	-113.11	2.21	13.22	8.8	35.84	31.05		5.4607	0.202355	0.00233283	0.00140764	0.202373
1119	1119	FoilHole_21832675_Data_21829764_21829765_20200122_1548.tif	[3070, 858]	443.08	-98.69	2.21	15.62	13.34	-19.22	79.47		9.52465	0.116015	0.00133746	0.00140764	0.116031
1126	1126		[2982, 3501]	33.69	-55.3	2.21	5.78	3.35	-27.73	27.57		2.62638	0.420731	0.00485034	0.00140764	0.420761
31	31		[1072, 1504]	927.54	-167.53	2.22	24.56	21.41	61.51	49.04		13.7187	0.0809114	0.000928575	0.00141401	0.0809291	2744.17
65	65		[3785, 1096]	238.41	-95.04	2.22	13.93	7.14	86.05	1.09		6.95519	0.159593	0.00183156	0.00141401	0.15961
127	127		[2457, 1075]	75.68	-136.56	2.22	8.13	5.82	26.12	17.32		3.91866	0.28326	0.00325082	0.00141401	0.283282
133	133		[978, 1615]	42.61	-37.82	2.22	12.27	4.7	-37.27	0.55		2.94038	0.377503	0.00433239	0.00141401	0.37753
166	166		[2976, 3464]	72.43	-110.26	2.22	9.53	8.4	59.48	10.26		3.8336	0.289545	0.00332295	0.00141401	0.289568
191	191	FoilHole_21836420_Data_21829764_21829765_20200123_0120.tif	[3691, 2749]	169.28	-54.93	2.22	15.82	6.95	-87.47	32.54		5.8607	0.189397	0.0021736	0.00141401	0.189415
384	384	FoilHole_21832588_Data_21829764_21829765_20200122_1512.tif	[2276, 633]	44.02	-73.02	2.22	6.8	4.98	-57.67	15.35		2.98863	0.371408	0.00426244	0.00141401	0.371435
686	686	FoilHole_21832589_Data_21829764_21829765_20200122_1513.tif	[1580, 1194]	55.88	-139.15	2.22	15.72	3.83	47	6.15		3.36725	0.329646	0.00378316	0.00141401	0.329671
733	733		[2124, 2740]	153.82	-13.07	2.22	26.66	5.93	-21.59	8.52		5.58668	0.198687	0.00228022	0.00141401	0.198705
921	921		[439, 3177]	231.86	-117.45	2.22	14.08	8.56	80.34	17.79		6.85899	0.161831	0.00185725	0.00141401	0.161848
945	945	FoilHole_21833430_Data_21829764_21829765_20200122_1645.tif	[1265, 358]	120.01	-172.5	2.22	18.07	5.65	-8.68	16.18		4.93464	0.22494	0.00258151	0.00141401	0.22496
1085	1085	FoilHole_21830445_Data_21829764_21829765_20200122_1304.tif	[1941, 2856]	111.76	-104.15	2.22	14.35	6.44	-62.27	41.88		4.76201	0.233095	0.0026751	0.00141401	0.233115
1098	1098		[3783, 588]	30.26	-14.78	2.22	6.77	5.43	-62.98	48.2		2.47789	0.447962	0.00514101	0.00141401	0.447994
1117	1117	FoilHole_21833493_Data_21829764_21829765_20200122_1733.tif	[2867, 1963]	470.61	-65.66	2.22	19.7	11.46	-54.73	10.93		9.77187	0.113591	0.00130363	0.00141401	0.113608
14	14	FoilHole_21833505_Data_21829764_21829765_20200122_1742.tif	[3858, 3027]	125.9	-98.32	2.23	9.76	5.71	-82.72	15.6		5.03162	0.221599	0.00253176	0.00142038	0.221618	3114.72
84	84		[3787, 584]	63.33	-69.42	2.23	9.47	3.84	77.55	33.03		3.56862	0.312446	0.00356969	0.00142038	0.31247
89	89		[1079, 1089]	49.34	-5.43	2.23	7.81	6.62	54.63	60.06		3.14989	0.353981	0.00404423	0.00142038	0.354007
214	214		[1359, 2750]	145.46	-50.34	2.23	14.81	7.83	-76.54	26.2		5.40838	0.206162	0.00235539	0.00142038	0.20618
247	247	FoilHole_21830253_Data_21829764_21829765_20200122_1111.tif	[1271, 456]	45.91	-147.83	2.23	6.71	4.87	50.3	18.13		3.03843	0.366966	0.00419258	0.00142038	0.366993
266	266		[3559, 2324]	31.9	-114.71	2.23	6.9	4.25	-80.59	34.12		2.53274	0.440235	0.00502967	0.00142038	0.440266
275	275		[950, 1530]	261.45	-169.23	2.23	13.53	10.54	-23.24	34.01		7.25086	0.153775	0.00175687	0.00142038	0.153791
287	287	FoilHole_21836343_Data_21829764_21829765_20200123_0103.tif	[3452, 2296]	156.87	-167.54	2.23	11.48	9.35	-83.72	83.82		5.61649	0.198523	0.00226812	0.00142038	0.198541
296	296		[3400, 2255]	157.99	-153.92	2.23	17.81	9.64	72.19	46.11		5.63651	0.197818	0.00226006	0.00142038	0.197836
423	423		[2922, 931]	644.38	-97.3	2.23	21.76	15.45	67.73	14.97		11.3832	0.097951	0.00111909	0.00142038	0.0979677
460	460		[445, 2260]	49.18	-80.1	2.23	13.22	3.28	-68.58	11.52		3.14477	0.354557	0.0040508	0.00142038	0.354582
805	805		[589, 3173]	82.78	-105.68	2.23	12.01	9.37	87.77	13.45		4.07998	0.273286	0.00312228	0.00142038	0.273307
983	983	FoilHole_21830465_Data_21829764_21829765_20200122_1308.tif	[3406, 2172]	718.51	-19.33	2.23	33.09	10.03	85.06	75.61		12.0202	0.0927606	0.00105979	0.00142038	0.0927775
1050	1050		[3250, 3410]	248.35	-39.07	2.23	13.56	10.98	-33	6.07		7.06687	0.157778	0.00180262	0.00142038	0.157795
1056	1056		[3377, 2889]	147.26	-125.98	2.23	19.18	8.13	33.24	20.78		5.44174	0.204898	0.00234095	0.00142038	0.204916
1164	1164		[632, 3184]	139.59	-139.2	2.23	20.39	8.61	61.39	20.59		5.29813	0.210452	0.00240441	0.00142038	0.21047
1169	1169		[3653, 3144]	46.52	-88.99	2.23	12.1	3.82	49.43	41.58		3.05855	0.364552	0.004165	0.00142038	0.364579
134	134		[353, 1584]	30.42	-79.08	2.24	6.38	2.68	-29.27	49.81		2.46225	0.454869	0.00517367	0.00142675	0.454901	1563.2
402	402	FoilHole_21832615_Data_21829764_21829765_20200122_1526.tif	[1355, 1065]	186.99	-11.83	2.24	20.21	7.29	-16.22	4.39		6.10466	0.183467	0.00208674	0.00142675	0.183484
439	439		[3057, 3735]	28.04	-146.53	2.24	7.79	2.41	47.71	14.24		2.36396	0.47378	0.00538877	0.00142675	0.473813
463	463		[740, 3346]	62.19	-169.22	2.24	13.55	7.32	-78.23	89.01		3.52056	0.318131	0.00361841	0.00142675	0.318155
740	740		[2534, 2592]	20.97	-90.47	2.24	4.9	2.08	-71.31	19.16		2.04433	0.547857	0.00623131	0.00142675	0.547894
817	817	FoilHole_21833554_Data_21829764_21829765_20200122_1806.tif	[2590, 1994]	1038.86	-49.04	2.24	25.44	20.41	-62.96	13.92		14.389	0.0778373	0.000885319	0.00142675	0.0778554
982	982	FoilHole_21830434_Data_21829764_21829765_20200122_1257.tif	[3797, 2305]	128.96	-141.22	2.24	13.41	6.56	88.68	49.9		5.06967	0.220922	0.00251276	0.00142675	0.220941
1061	1061	FoilHole_21832525_Data_21829764_21829765_20200122_1438.tif	[281, 1893]	66.77	-129.38	2.24	9.87	6.05	64.55	13.93		3.6479	0.307026	0.00349211	0.00142675	0.307049
10	10		[512, 288]	58.04	-108.85	2.25	7.08	4.41	23.44	47.71		3.38596	0.332255	0.00376226	0.00143312	0.332279	1791.17
83	83	FoilHole_21832756_Data_21829764_21829765_20200122_1601.tif	[1075, 753]	249.98	-93.62	2.25	20.17	10.75	-27.7	65.92		7.027	0.160097	0.00181284	0.00143312	0.160113
168	168	FoilHole_21833387_Data_21829764_21829765_20200122_1610.tif	[2236, 3577]	93.78	-18.34	2.25	14.75	5.26	-22.32	3.98		4.304	0.261385	0.00295977	0.00143312	0.261405
304	304	FoilHole_21832816_Data_21829764_21829765_20200122_1606.tif	[3072, 1390]	474.26	-170.12	2.25	26.79	15.42	45.32	35.44		9.67889	0.116232	0.00131615	0.00143312	0.116249
442	442	FoilHole_21833448_Data_21829764_21829765_20200122_1656.tif	[2617, 736]	46.25	-135.7	2.25	10.56	3.95	31.64	12.66		3.02255	0.372202	0.00421461	0.00143312	0.372229
474	474	FoilHole_21830559_Data_21829764_21829765_20200122_1330.tif	[625, 1065]	334.73	-105.54	2.25	15.95	8.93	-80.74	24.8		8.13139	0.138353	0.00156663	0.00143312	0.138369
592	592	FoilHole_21833502_Data_21829764_21829765_20200122_1740.tif	[560, 324]	47.1	-164.21	2.25	7.69	5.05	-25.99	41.78		3.0502	0.368829	0.0041764	0.00143312	0.368855
820	820		[1720, 1980]	28.32	-16.81	2.25	14.15	6.59	-29.39	12.58		2.36518	0.475651	0.005386	0.00143312	0.475684
844	844		[3661, 2223]	241.13	-70.34	2.25	17.16	7.17	79.85	29.81		6.90149	0.163008	0.00184581	0.00143312	0.163025
984	984	FoilHole_21832498_Data_21829764_21829765_20200122_1418.tif	[2565, 1160]	163.84	-8.18	2.25	17.62	12.68	-88.66	80.48		5.68889	0.197754	0.00223925	0.00143312	0.197772
1136	1136		[1712, 1567]	53.74	-56.51	2.25	14.9	3.65	-48.98	7.53		3.25811	0.345292	0.00390989	0.00143312	0.345317
295	295	FoilHole_21833485_Data_21829764_21829765_20200122_1726.tif	[1076, 1427]	831.72	-105.06	2.26	25.15	18.55	-50.74	54.32		12.7609	0.088552	0.000998275	0.00143949	0.0885693	1433.43
361	361	FoilHole_21833486_Data_21829764_21829765_20200122_1727.tif	[2767, 665]	183.78	-72.45	2.26	11.54	7.83	57	50.55		5.99847	0.188381	0.00212368	0.00143949	0.188399
469	469		[1066, 2810]	34.8	-112.28	2.26	8.49	2.75	28.28	39.44		2.61024	0.43291	0.00488033	0.00143949	0.43294
609	609	FoilHole_21830304_Data_21829764_21829765_20200122_1151.tif	[869, 1367]	161.87	-97.75	2.26	15.64	8.57	52.82	29.43		5.62956	0.200726	0.00226285	0.00143949	0.200744
1031	1031	FoilHole_21836361_Data_21829764_21829765_20200123_0109.tif	[3619, 503]	158.01	-137.42	2.26	11.06	6.14	35.62	6.96		5.56204	0.203163	0.00229032	0.00143949	0.203181
1209	1209		[929, 2732]	63.25	-169.75	2.26	12.61	4.11	-45.27	55.52		3.51902	0.321112	0.00362	0.00143949	0.321136
33	33	FoilHole_21833444_Data_21829764_21829765_20200122_1652.tif	[3682, 2379]	60.93	-22.02	2.27	8.01	3.78	-51.67	29.65		3.43866	0.33007	0.00370459	0.00144586	0.330094	2881.61
156	156	FoilHole_21830237_Data_21829764_21829765_20200122_1030.tif	[3356, 1164]	577.15	-23.93	2.27	27.49	13.05	78.13	77.94		10.5832	0.107245	0.00120368	0.00144586	0.107262
160	160		[1072, 2796]	42.33	-16.38	2.27	6.91	4.02	36.25	52.63		2.86615	0.396002	0.00444459	0.00144586	0.39603
322	322		[3226, 3684]	36.4	-174.33	2.27	9.6	3.98	-8.33	14		2.65782	0.427042	0.00479298	0.00144586	0.427072
426	426		[2531, 2998]	72.45	-72.84	2.27	8.63	4.68	-79.43	6.59		3.74967	0.302693	0.00339732	0.00144586	0.302716
593	593		[2842, 914]	160.63	-87.4	2.27	18.26	9.68	-56.07	31.33		5.58326	0.203286	0.00228162	0.00144586	0.203304
596	596		[750, 3321]	406.23	-113.71	2.27	18.02	10.73	-56.79	56.92		8.87892	0.127831	0.00143473	0.00144586	0.127847
699	699		[2998, 2974]	58.26	-104.36	2.27	15.2	3.44	58.78	16.86		3.36248	0.337549	0.00378853	0.00144586	0.337573
843	843		[1196, 2440]	656.35	-61.75	2.27	21.99	18.24	-44.69	17.06		11.286	0.100567	0.00112873	0.00144586	0.100583
873	873		[1089, 3278]	210.16	-32.17	2.27	21.95	6.6	-32.58	0.41		6.3863	0.177724	0.00199472	0.00144586	0.177741
922	922	FoilHole_21836544_Data_21829764_21829765_20200123_0129.tif	[778, 855]	358.4	-114.73	2.27	14.7	11.1	-54.3	60.43		8.33985	0.136094	0.00152747	0.00144586	0.13611
1072	1072		[1661, 1932]	37.56	-47.25	2.27	8.72	3.3	-57.77	10.52		2.69983	0.420396	0.00471839	0.00144586	0.420425
1172	1172		[1370, 3771]	74.1	-86.52	2.27	9.41	5.51	22.44	71.04		3.79213	0.299304	0.00335929	0.00144586	0.299326
1206	1206		[1626, 2246]	93.45	-6.14	2.27	9.64	6.92	-32.67	26.53		4.25857	0.266521	0.00299134	0.00144586	0.266542
1244	1244		[613, 3190]	37.21	-36.18	2.27	6.04	4.22	-51.58	15.4		2.68722	0.422369	0.00474052	0.00144586	0.422398
103	103		[532, 3604]	131.59	-143.69	2.28	10.94	6.67	51.3	14.99		5.03126	0.226583	0.00253194	0.00145223	0.226602	2271.04
113	113		[3213, 595]	267.38	-101.89	2.28	13.31	12.11	75.65	2.46		7.17182	0.158955	0.00177624	0.00145223	0.158972
190	190		[3752, 1841]	34.41	-148.99	2.28	7.53	4.96	-70.29	78.7		2.57281	0.443096	0.00495134	0.00145223	0.443126
259	259		[2160, 2068]	18.45	-81.76	2.28	9.25	2.59	-78.44	3.32		1.88392	0.60512	0.00676187	0.00145223	0.60516
283	283		[2380, 2569]	41.57	-170.51	2.28	9.83	3.68	-40.19	49.68		2.82784	0.403134	0.0045048	0.00145223	0.403162
284	284		[3272, 3496]	117.04	-5.46	2.28	9.16	6.31	1.02	6.48		4.74496	0.240255	0.00268471	0.00145223	0.240274
578	578		[3350, 3580]	40.15	-23.14	2.28	9	6.44	27.57	50.71		2.77912	0.410201	0.00458377	0.00145223	0.410229
715	715		[1950, 3063]	1127	-85.36	2.28	32.01	20.09	18.86	75.78		14.724	0.0774244	0.000865174	0.00145223	0.0774428
750	750		[1666, 3390]	33.8	-37.54	2.28	10.53	2.7	-64.46	26.92		2.5499	0.447076	0.00499582	0.00145223	0.447106
905	905		[567, 3690]	76.44	-157.92	2.28	6.38	6.02	-12.97	35.05		3.83465	0.297289	0.00332204	0.00145223	0.297311
919	919	FoilHole_21830331_Data_21829764_21829765_20200122_1207.tif	[3699, 872]	126	-75.89	2.28	12.04	8.4	-82.52	6.63		4.92323	0.231555	0.0025875	0.00145223	0.231574
1082	1082	FoilHole_21830263_Data_21829764_21829765_20200122_1118.tif	[1672, 489]	203.97	-92.44	2.28	19.67	7.86	-4.83	87.61		6.26395	0.181994	0.00203368	0.00145223	0.182011
1210	1210	FoilHole_21830415_Data_21829764_21829765_20200122_1250.tif	[1535, 424]	53.24	-168.65	2.28	19.29	5.11	22.73	11.38		3.20025	0.356222	0.00398058	0.00145223	0.356247
78	78		[3820, 2521]	33.57	-163.58	2.29	9.14	2.92	64.35	47.93		2.53011	0.452549	0.00503489	0.0014586	0.452579	810.74
240	240	FoilHole_21833447_Data_21829764_21829765_20200122_1655.tif	[3542, 2002]	86.43	-171.54	2.29	7.87	5.68	46.73	38.27		4.05973	0.282039	0.00313786	0.0014586	0.28206
456	456	FoilHole_21832581_Data_21829764_21829765_20200122_1507.tif	[1381, 671]	98.26	-122.5	2.29	17.02	5.71	43.95	13.55		4.32865	0.264516	0.00294291	0.0014586	0.264537
667	667		[1799, 3484]	198.72	-164.19	2.29	13.76	9.42	8.87	6.94		6.15581	0.186003	0.0020694	0.0014586	0.18602
888	888		[1217, 2730]	88.47	-50.72	2.29	11.99	7.2	86.45	42.83		4.10736	0.278768	0.00310147	0.0014586	0.278789
899	899		[2369, 3162]	96.29	-76.56	2.29	9.52	5.94	78.81	24.63		4.28504	0.267209	0.00297286	0.0014586	0.267229
1084	1084		[1801, 3736]	209	-151.73	2.29	21.15	7.22	8.71	19.56		6.31303	0.181371	0.00201787	0.0014586	0.181388
387	387	FoilHole_21832513_Data_21829764_21829765_20200122_1429.tif	[261, 508]	61.47	-106.44	2.3	9.79	4.14	-70.52	35.92		3.40882	0.33736	0.00373703	0.00146497	0.337384	183.37
534	534		[2993, 2108]	87.94	-66.92	2.3	23.84	6.38	-79.52	12.6		4.07723	0.282054	0.00312439	0.00146497	0.282075
804	804		[577, 2045]	33.96	-108.3	2.3	8.14	4.1	81.89	10.19		2.5337	0.453881	0.00502776	0.00146497	0.453911
179	179	FoilHole_21833408_Data_21829764_21829765_20200122_1628.tif	[2804, 712]	206.56	-167.03	2.31	17.36	8.76	-15.49	28.46		6.22173	0.18564	0.00204748	0.00147134	0.185657	641.86
401	401		[1237, 3299]	122.11	-102.4	2.31	14.5	8.28	-87.57	14.83		4.7837	0.241445	0.00266297	0.00147134	0.241464
459	459		[3456, 1585]	70.43	-167.99	2.31	9.54	5.3	31.2	19.19		3.63301	0.317918	0.00350642	0.00147134	0.317941
461	461		[630, 1998]	37.33	-171.23	2.31	9.18	4.32	63.79	55.02		2.64495	0.436682	0.0048163	0.00147134	0.436711
569	569		[2370, 2748]	86.08	-138.22	2.31	7.14	6.08	0.86	40.92		4.01642	0.28757	0.00317169	0.00147134	0.287591
1058	1058	FoilHole_21833399_Data_21829764_21829765_20200122_1620.tif	[1147, 1080]	119.35	-167.18	2.31	15.08	6.16	-79.3	87.88		4.72933	0.244221	0.00269359	0.00147134	0.24424
7	7		[1202, 3527]	41.86	-27.59	2.32	5.39	3.6	86.01	66.4		2.78876	0.415955	0.00456792	0.00147771	0.415983	839.14
114	114		[572, 898]	173.64	-29.9	2.32	10.99	7.8	-34.94	5.04		5.67985	0.204231	0.00224281	0.00147771	0.204248
437	437		[2504, 2008]	49.14	-170.64	2.32	10.84	7.03	-60.74	70.1		3.02155	0.383909	0.004216	0.00147771	0.383935
490	490		[1263, 1189]	30.71	-19.7	2.32	8.5	7.11	28.78	48.48		2.38865	0.485631	0.00533308	0.00147771	0.485662
566	566		[1179, 753]	45.09	-140.66	2.32	5.71	4.82	-43.41	82.75		2.89436	0.40078	0.00440127	0.00147771	0.400807
672	672	FoilHole_21830449_Data_21829764_21829765_20200122_1307.tif	[2405, 987]	392.18	-164.52	2.32	19.18	12.44	-6.81	22.29		8.53601	0.135895	0.00149237	0.00147771	0.135911
864	864		[1485, 3664]	37.6	-26.33	2.32	7.98	3.71	-26.21	0.12		2.64305	0.438886	0.00481975	0.00147771	0.438915
940	940	FoilHole_21830466_Data_21829764_21829765_20200122_1309.tif	[1708, 316]	68.92	-155.19	2.32	9.85	3.82	25.47	0.66		3.57837	0.32417	0.00355997	0.00147771	0.324193
29	29	FoilHole_21830224_Data_21829764_21829765_20200122_1020.tif	[906, 1241]	33.37	-135.98	2.33	15.07	3.46	56.75	12.73		2.47926	0.469898	0.00513817	0.00148408	0.469929	321.37
773	773		[1464, 1706]	202.88	-117.96	2.33	18.22	7.93	39.11	22.93		6.11313	0.190573	0.00208385	0.00148408	0.190591
1227	1227		[1259, 2839]	85.12	-88.76	2.33	9.22	5.22	50.08	41.16		3.95968	0.294216	0.00321714	0.00148408	0.294237
891	891		[2066, 3316]	781.43	-114.92	2.34	32.33	11.02	8.66	56.42		11.9462	0.0979392	0.00106635	0.00149045	0.0979564	916.08
1017	1017	FoilHole_21836257_Data_21829764_21829765_20200123_0026.tif	[3829, 2129]	95.98	-106.46	2.34	16.21	3.63	-88.16	18.3		4.18673	0.279455	0.00304268	0.00149045	0.279475
1192	1192		[2256, 3755]	38.67	-156.55	2.34	9.44	3.98	19.73	3.72		2.65749	0.440265	0.00479357	0.00149045	0.440294
738	738	FoilHole_21833449_Data_21829764_21829765_20200122_1657.tif	[689, 1212]	124.85	-100.51	2.35	19.06	8.22	61.11	18.38		4.75474	0.247122	0.00267919	0.00149682	0.247141	359.38
904	904	FoilHole_21830222_Data_21829764_21829765_20200122_1018.tif	[3744, 3413]	96.13	-92.5	2.35	13.54	5.14	-85.75	6.75		4.17217	0.281628	0.0030533	0.00149682	0.281649
1026	1026		[3170, 2979]	138.4	-90.36	2.35	16.48	9.92	31.97	57.67		5.00611	0.234713	0.00254466	0.00149682	0.234732
507	507	FoilHole_21830223_Data_21829764_21829765_20200122_1019.tif	[3796, 1517]	44.66	-126.16	2.36	6.03	4.8	78.68	24.84		2.8317	0.416711	0.00449866	0.00150318	0.416738	704.95
775	775		[3135, 3420]	265.05	-62.66	2.36	13.35	11.41	-18.54	44.12		6.89846	0.171053	0.00184662	0.00150318	0.171069
814	814		[462, 2017]	228.57	-116.47	2.36	15.12	8.01	-89.55	26.92		6.40616	0.184198	0.00198853	0.00150318	0.184215
1095	1095	FoilHole_21833386_Data_21829764_21829765_20200122_1609.tif	[1889, 2757]	166.67	-132.58	2.36	15.65	8.6	-83.72	48.86		5.47037	0.215708	0.0023287	0.00150318	0.215725
244	244		[930, 2423]	162.49	-22.68	2.37	12.92	7.11	16.21	38.89		5.37855	0.22032	0.00236846	0.00150955	0.220338	270.2
801	801		[2199, 1043]	51.95	-143.28	2.37	6.75	5.23	16.74	19.98		3.0412	0.389649	0.00418876	0.00150955	0.389675
802	802		[3404, 1301]	55.76	-163.76	2.37	6.88	4.16	-1.36	17.6		3.15074	0.376102	0.00404313	0.00150955	0.376126
224	224	FoilHole_21833498_Data_21829764_21829765_20200122_1736.tif	[3653, 751]	67.93	-117.28	2.38	7.53	6.1	-83.55	33.73		3.46301	0.343632	0.00367855	0.00151592	0.343655	1226.78
315	315	FoilHole_21832549_Data_21829764_21829765_20200122_1452.tif	[479, 784]	70.16	-85.13	2.38	13.49	6.41	-71.11	14.02		3.51939	0.338126	0.00361962	0.00151592	0.338149
332	332		[715, 1428]	551.77	-110.49	2.38	22.08	11.54	86.94	17.43		9.86966	0.120572	0.00129071	0.00151592	0.120588
371	371		[3472, 2468]	47.71	-167.02	2.38	9.8	4.34	-1.46	14.44		2.9022	0.410033	0.00438937	0.00151592	0.41006
625	625	FoilHole_21836264_Data_21829764_21829765_20200123_0031.tif	[1181, 2240]	82.59	-121.35	2.38	12.89	4.36	80.93	22.28		3.81845	0.311645	0.00333614	0.00151592	0.311667
645	645	FoilHole_21832546_Data_21829764_21829765_20200122_1449.tif	[700, 944]	49.6	-96.25	2.38	12.52	6.86	23.87	59.88		2.95913	0.402145	0.00430493	0.00151592	0.402171
966	966		[463, 2619]	78.78	-125.31	2.38	7.7	4.75	68.92	14.23		3.72933	0.319092	0.00341585	0.00151592	0.319114
1108	1108		[793, 1952]	278.24	-58.04	2.38	17.8	11.37	-57.12	0.92		7.00863	0.169791	0.0018176	0.00151592	0.169807
80	80	FoilHole_21833534_Data_21829764_21829765_20200122_1755.tif	[675, 3405]	279.34	-93.85	2.39	13.76	11.44	11.99	74.16		6.99308	0.170883	0.00182164	0.00152229	0.1709	918.86
131	131		[333, 3455]	48.31	-6.98	2.39	7.11	5.46	-73.79	66.81		2.90818	0.410911	0.00438036	0.00152229	0.410937
178	178		[2749, 3597]	329.93	-40.96	2.39	16.84	8.73	4.02	44.98		7.59999	0.157237	0.00167617	0.00152229	0.157253
327	327		[2172, 272]	48.79	-157.81	2.39	7.35	4.1	3.21	18.98		2.92259	0.408884	0.00435876	0.00152229	0.40891
462	462		[2118, 2433]	22.74	-46.51	2.39	11.2	1.56	-45.77	0.74		1.99525	0.598922	0.00638459	0.00152229	0.598958
791	791	FoilHole_21833533_Data_21829764_21829765_20200122_1754.tif	[2209, 1737]	189.75	-129.08	2.39	14.79	11.19	-62.03	67.05		5.76359	0.207336	0.00221023	0.00152229	0.207353
148	148	FoilHole_21832484_Data_21829764_21829765_20200122_1407.tif	[1490, 900]	49.62	-84.17	2.4	9.74	5.53	19.21	76.62		2.93506	0.40885	0.00434023	0.00152866	0.408876	249.21
567	567		[2089, 2029]	113.3	-163.39	2.4	13.05	6.19	-16.38	32.99		4.4351	0.270569	0.00287228	0.00152866	0.270588
1087	1087		[917, 3355]	86.29	-115.64	2.4	9.85	3.79	84.24	19.88		3.87052	0.310036	0.00329125	0.00152866	0.310057
8	8		[798, 3581]	58.07	-141.9	2.41	6.84	4.77	13.51	24.59		3.16198	0.381091	0.00402876	0.00153503	0.381115
537	537		[3184, 1696]	48.18	-166.43	2.41	11.24	5.87	-17.61	31.18		2.88016	0.41838	0.00442297	0.00153503	0.418406
734	734		[3059, 3654]	38.01	-172.09	2.41	9.09	5.23	29.61	21.7		2.55818	0.471037	0.00497965	0.00153503	0.471066
959	959	FoilHole_21836419_Data_21829764_21829765_20200123_0119.tif	[3130, 3112]	115.78	-53.98	2.41	9.35	6.92	-41.29	12.69		4.46478	0.26989	0.00285319	0.00153503	0.26991
1246	1246		[1765, 3383]	31.61	-119.77	2.41	8.68	3.07	27.36	32.87		2.3329	0.516526	0.00546053	0.00153503	0.516557
185	185		[2827, 2782]	26.97	-151.01	2.42	9.77	2.47	33.07	4.08		2.14598	0.563846	0.00593616	0.0015414	0.563879
281	281		[2935, 1343]	59.65	-127.49	2.42	6.58	5.87	-18.15	70.66		3.19146	0.379136	0.00399154	0.0015414	0.379161
622	622		[3547, 3466]	33	-46.19	2.42	8.12	5.38	-47.52	1.33		2.37379	0.509734	0.00536647	0.0015414	0.509765
666	666		[3052, 2437]	44.74	-176.34	2.42	7.42	4.28	3.79	0.13		2.76397	0.437777	0.0046089	0.0015414	0.437804
1011	1011		[3569, 3168]	158.67	-91.52	2.42	12.61	6.59	68.41	20.07		5.20514	0.232463	0.00244736	0.0015414	0.232481
173	173		[3548, 2000]	228.81	-95.12	2.43	16.03	8.52	81.15	3.73		6.22488	0.195184	0.00204644	0.00154777	0.195201
583	583		[777, 2666]	21.6	-164.13	2.43	8.4	2.73	10.95	4.92		1.91258	0.635266	0.00666055	0.00154777	0.635303
597	597		[2515, 2976]	77.89	-9.79	2.43	14.35	9.92	26.42	36.21		3.63191	0.334535	0.00350748	0.00154777	0.334557
600	600		[3440, 1151]	111.32	-23.49	2.43	11.56	8.83	-24.75	1.26		4.34191	0.279831	0.00293393	0.00154777	0.279851
772	772		[3364, 683]	133.57	-103.79	2.43	13.06	7.61	-48.74	55.05		4.75607	0.255463	0.00267844	0.00154777	0.255482
941	941		[2709, 2999]	93.24	-169.84	2.43	11.63	7.02	-28.38	38.54		3.9737	0.305761	0.00320579	0.00154777	0.305781
948	948		[1143, 3727]	115.42	-155.28	2.43	12.66	6.84	-17.83	42.55		4.42114	0.274816	0.00288135	0.00154777	0.274835
1066	1066	FoilHole_21832559_Data_21829764_21829765_20200122_1457.tif	[741, 1560]	142.96	-117.69	2.43	13.44	6.65	-83.43	34.26		4.92041	0.246931	0.00258898	0.00154777	0.246949
1094	1094	FoilHole_21830443_Data_21829764_21829765_20200122_1302.tif	[3777, 1618]	29.94	-126.01	2.43	13.46	2.44	68.87	14.88		2.25175	0.539581	0.00565732	0.00154777	0.539613
1096	1096	FoilHole_21830527_Data_21829764_21829765_20200122_1323.tif	[1767, 3791]	26.92	-123.22	2.43	8.32	6.85	-2.65	59.43		2.13516	0.569043	0.00596622	0.00154777	0.569076
314	314		[3330, 3705]	62.8	-133.6	2.44	10.17	4.73	28.4	18		3.24781	0.375638	0.0039223	0.00155414	0.375662
653	653		[532, 2787]	58.7	-125.57	2.44	10.56	6.93	-85.13	40.44		3.14	0.388535	0.00405696	0.00155414	0.38856
1071	1071		[1373, 772]	30.08	-23.91	2.44	16.36	3.63	-13.58	10.33		2.24776	0.542764	0.00566737	0.00155414	0.542795
1171	1171	FoilHole_21830311_Data_21829764_21829765_20200122_1154.tif	[1610, 442]	123.5	-8.78	2.44	14.46	8.05	-1.05	7.73		4.55453	0.267865	0.00279696	0.00155414	0.267884
1221	1221		[2172, 3737]	31.61	-149.08	2.44	9.54	2.63	39.51	8.59		2.30421	0.529465	0.00552851	0.00155414	0.529496
454	454	FoilHole_21833549_Data_21829764_21829765_20200122_1804.tif	[2060, 2121]	74.92	-134.78	2.45	11.02	4.52	14.9	30.32		3.53291	0.346739	0.00360577	0.00156051	0.346762
780	780		[3522, 2383]	20.97	-153.57	2.45	10.63	1.97	45.43	19		1.8691	0.655395	0.00681549	0.00156051	0.655432
1060	1060	FoilHole_21833487_Data_21829764_21829765_20200122_1727.tif	[3717, 245]	40.73	-94.64	2.45	6.6	4.09	16.33	69.03		2.6049	0.470268	0.00489034	0.00156051	0.470296
1092	1092		[1836, 3402]	48.31	-84.5	2.45	12.54	4.62	-54.44	30.06		2.83695	0.431801	0.00449033	0.00156051	0.431827
986	986	FoilHole_21833510_Data_21829764_21829765_20200122_1746.tif	[701, 707]	55.58	-81.42	2.46	9.11	5.56	51.73	46.85		3.03057	0.405864	0.00420345	0.00156688	0.405889
987	987		[3479, 2661]	119.99	-147.03	2.47	12.16	6.48	50.89	17.92		4.43482	0.278478	0.00287246	0.00157325	0.278498
1004	1004	FoilHole_21833395_Data_21829764_21829765_20200122_1617.tif	[527, 984]	92.06	-3.86	2.47	10.83	5.99	36.33	40.19		3.88453	0.317928	0.00327938	0.00157325	0.317949
1215	1215	FoilHole_21832482_Data_21829764_21829765_20200122_1405.tif	[847, 2024]	163.22	-123.09	2.47	23.26	8.24	-71.54	51.55		5.17237	0.238769	0.00246286	0.00157325	0.238786
1122	1122		[1533, 3179]	154.77	-106.42	2.48	12.59	8.47	-87.78	18.64		5.01639	0.247189	0.00253944	0.00157962	0.247208
771	771	FoilHole_21833590_Data_21829764_21829765_20200122_1817.tif	[3557, 403]	42.2	-8.27	2.5	9.06	3.96	-21.45	13.18		2.59846	0.481054	0.00490246	0.00159236	0.481082
1032	1032	FoilHole_21830229_Data_21829764_21829765_20200122_1024.tif	[2052, 720]	14.89	-17.89	2.51	9.93	2.36	-38.02	20.13		1.53735	0.816338	0.00828622	0.00159873	0.816382
11	11		[3571, 1123]	130.61	-119.95	2.52	13.73	5.6	-79.72	40.23		4.53511	0.277832	0.00280894	0.0016051	0.277851
109	109	FoilHole_21832507_Data_21829764_21829765_20200122_1424.tif	[2310, 511]	71.4	-104.47	2.52	8.29	4.81	-45.91	58.56		3.35312	0.37577	0.00379911	0.0016051	0.375793
1025	1025	FoilHole_21833445_Data_21829764_21829765_20200122_1653.tif	[3730, 1635]	111.12	-85.6	2.52	11.15	6.03	-74.18	11.42		4.18307	0.301214	0.00304533	0.0016051	0.301234
1212	1212	FoilHole_21830417_Data_21829764_21829765_20200122_1252.tif	[2600, 520]	71	-129.14	2.52	7.22	5.27	54.3	3.44		3.34371	0.376827	0.0038098	0.0016051	0.37685
350	350	FoilHole_21830286_Data_21829764_21829765_20200122_1137.tif	[2816, 2117]	18.72	-9.59	2.53	9.36	4.94	9.02	18.61		1.71014	0.739704	0.007449	0.00161147	0.739744
450	450	FoilHole_21830321_Data_21829764_21829765_20200122_1202.tif	[1509, 246]	29.76	-10.84	2.54	13.66	2.2	16.33	27.17		2.14775	0.591318	0.00593127	0.00161783	0.59135
489	489		[484, 1033]	30.14	-81.51	2.54	9.29	5.32	-78.21	3.3		2.16141	0.587578	0.00589376	0.00161783	0.58761
1186	1186	FoilHole_21832470_Data_21829764_21829765_20200122_1355.tif	[1952, 2370]	63.19	-99.07	2.54	9.05	4.08	-74.68	24.39		3.12961	0.405801	0.00407043	0.00161783	0.405825
12	12		[2668, 1058]	62.31	-126.54	2.55	8.78	5.96	-69.01	57.53		3.09556	0.411881	0.00411521	0.0016242	0.411905
1191	1191		[937, 2503]	26.11	-163.89	2.55	7.59	2.47	-11.5	27.61		2.00384	0.636278	0.00635722	0.0016242	0.636312
796	796	FoilHole_21832610_Data_21829764_21829765_20200122_1524.tif	[3269, 2173]	46.16	-106.85	2.56	7.28	6.07	46.48	26.67		2.65395	0.4823	0.00479996	0.00163057	0.482326
1208	1208	FoilHole_21830247_Data_21829764_21829765_20200122_1106.tif	[645, 1326]	37.07	-149.9	2.57	6.56	4.71	11.63	18.47		2.36907	0.542407	0.00537715	0.00163694	0.542436
13	13		[3817, 2760]	118.76	-133.19	2.58	16.02	5.49	-89.69	43.5		4.22392	0.305404	0.00301589	0.00164331	0.305423
985	985		[2622, 998]	48.65	-168.3	2.58	8.55	3.82	38.84	27.14		2.70347	0.477164	0.00471204	0.00164331	0.47719
428	428		[313, 1465]	128.96	-83.75	2.59	14	4.96	-86.91	3.16		4.38458	0.295353	0.00290538	0.00164968	0.295372
633	633	FoilHole_21833397_Data_21829764_21829765_20200122_1619.tif	[3429, 208]	32.98	-21.03	2.59	8.47	3.12	-6.76	14.27		2.21731	0.584042	0.00574519	0.00164968	0.584073
208	208		[3581, 2953]	64.42	-77.13	2.6	14.52	6	-79.57	2.44		3.087	0.42112	0.00412661	0.00165605	0.421144
915	915	FoilHole_21833587_Data_21829764_21829765_20200122_1815.tif	[1553, 353]	57.61	-151.85	2.6	7.46	4.67	0.53	27.62		2.91928	0.445315	0.0043637	0.00165605	0.44534
180	180		[3858, 657]	68.79	-111.87	2.61	8.85	5.88	-88.4	23.47		3.17777	0.410666	0.00400874	0.00166242	0.410689
1079	1079	FoilHole_21836357_Data_21829764_21829765_20200123_0105.tif	[466, 462]	47.77	-127.16	2.62	6.39	3.71	55.44	2.6		2.63801	0.496587	0.00482897	0.00166879	0.496613
1220	1220		[2380, 3318]	61.65	-117.18	2.62	7.9	5.16	40.03	22.79		2.99685	0.437125	0.00425075	0.00166879	0.437149
206	206	FoilHole_21833406_Data_21829764_21829765_20200122_1626.tif	[2973, 1662]	37.69	-72.98	2.63	6.91	4.06	-71.09	1.89		2.3343	0.563337	0.00545724	0.00167516	0.563366
264	264		[636, 294]	55.89	-158.75	2.65	8.97	4.55	2.76	18.49		2.82112	0.469672	0.00451553	0.0016879	0.469697
563	563		[1492, 3008]	21.29	-111.96	2.65	9.36	2.82	78.4	10.36		1.74117	0.760981	0.00731625	0.0016879	0.761018
32	32		[788, 1307]	39.5	-6.33	2.67	6.26	5.09	6.63	12.96		2.3539	0.567145	0.00541182	0.00170064	0.567173
1193	1193	FoilHole_21833668_Data_21829764_21829765_20200122_1834.tif	[1644, 2046]	51.12	-120.23	2.67	8.85	3.21	29.21	30.56		2.67784	0.498537	0.00475714	0.00170064	0.498562
336	336	FoilHole_21830393_Data_21829764_21829765_20200122_1244.tif	[389, 308]	46.6	-20.52	2.69	5.64	4.44	-63.13	42.61		2.5377	0.530007	0.00501984	0.00171338	0.530034
732	732	FoilHole_21833413_Data_21829764_21829765_20200122_1632.tif	[2387, 2036]	39.14	-8.92	2.72	6.82	4.96	-11.34	2.42		2.30007	0.591286	0.00553846	0.00173248	0.591314
249	249		[3164, 3017]	42.67	-124.38	2.74	7.39	3.34	55.66	0.04		2.38402	0.574658	0.00534342	0.00174522	0.574686
181	181		[3718, 558]	28.97	-80.02	2.78	6.34	2.91	47.54	52.44		1.93611	0.717935	0.00657962	0.0017707	0.717968
480	480		[343, 697]	35.77	-97.68	2.87	6.85	3.02	78.57	3.75		2.0839	0.688612	0.00611298	0.00182803	0.688641
1068	1068		[1646, 2165]	52.91	-120.89	2.92	7.42	3.94	79.74	20.63		2.49107	0.586093	0.00511381	0.00185987	0.586119
546	546		[929, 3915]	32.13	-18.33	3.2	9.71	2.41	-4.23	14.1		1.77135	0.903264	0.00719159	0.00203822	0.903295
